# Supplementary material for: A systematic review of the measures that have been used to assess surface characteristics in relation to their impact on walking and falling
Source: Syst Rev. 2023 Sep 2;12:155. doi: 10.1186/s13643-023-02315-0 (PMC10474776; doi:10.1186/s13643-023-02315-0)
Supplement: Supplementary file 1 — Additional file 1: Table SM1. PRISMA Checklist. Note that PRISMA primarily focusses on reviews that evaluate the effects of interventions. This was not our focus and therefore some sections of the PRISMA checklist did not fit our review. Specifically, we did not analyse the results sections of any of the studies in our review (we were only concerned with the method sections) and so we have put not applicable (n/a) for some items. Table SM2. Search terms used to search the electronic databases for the systematic review. *denotes a wildcard that was included in the search terms in order to include a variety of suffixes (e.g. child/children, rough/roughness). Table S3. Cohen’s kappa score for reviewer agreement for article inclusion and exclusion. Reviewer agreement. We calculated Cohen's kappa to measure reviewer agreement for inclusion and exclusion of articles in the initial screen, based on a random selection of over 10% of the articles. Table S4. Full Screen Table [file 13643_2023_2315_MOESM1_ESM.zip]

Archive with 2 entries (2 files):
- DataOnly-544StudiesAsssedForEligibility-RevisionR2.xlsx
- Supplementary material.docx
