# Supplementary material for: A systematic review of the measures that have been used to assess surface characteristics in relation to their impact on walking and falling
Source: Syst Rev. 2023 Sep 2;12:155. doi: 10.1186/s13643-023-02315-0 (PMC10474776; doi:10.1186/s13643-023-02315-0)
Supplement: Supplementary file 1 — Additional file 1: Table SM1. PRISMA Checklist. Note that PRISMA primarily focusses on reviews that evaluate the effects of interventions. This was not our focus and therefore some sections of the PRISMA checklist did not fit our review. Specifically, we did not analyse the results sections of any of the studies in our review (we were only concerned with the method sections) and so we have put not applicable (n/a) for some items. Table SM2. Search terms used to search the electronic databases for the systematic review. *denotes a wildcard that was included in the search terms in order to include a variety of suffixes (e.g. child/children, rough/roughness). Table S3. Cohen’s kappa score for reviewer agreement for article inclusion and exclusion. Reviewer agreement. We calculated Cohen's kappa to measure reviewer agreement for inclusion and exclusion of articles in the initial screen, based on a random selection of over 10% of the articles. Table S4. Full Screen Table [file 13643_2023_2315_MOESM1_ESM.zip › DataOnly-544StudiesAsssedForEligibility-RevisionR2.xlsx]

## Sheet: All544StudiesCheckedIfEligible
StudyNumber	ArticleNumber	Study ID	PrimaryAuthor	Year of publication	Title	NoStudiesInArticle	WhichStudyWithinArticle	ArticleType	StudyAim	TotalSettingsTested	Indoors	Outdoors	Treadmill	VR	Questionnaire	Surfaces	Contaminants	Conditions	Default	DefaultDetails	Roughness	RoughnessDetails	Slope	SlopeDetails	Slippery	SlipperyDetails	Stairs	StairsDetails	Compliant	CompliantDetails	Other	OtherDetails	AdditionalnfoAboutSurfaceType(quoted)	Descriptive	IfAnyPhysicalMeasure	Dimensions	Angle	COF	Other	Missinginfo	PhysicalTool	PerceptualOrVerbalOnly	DetailsAboutSurfaceMeasures(quoted)	Primary	PrimaryNo	PrimaryDetails	Other	OtherNo	OtherDetails
One row of data for each of the 558 studies included in the systematic review	There were 544 articles that we included in our systematic review; most reported only one study so are only associated with one row of data. However, 7 studies reported 2 or more studies so there are 14 more rows (giving 558 rows total) than the number of articles						1 unless multiple different studies reported in the article	Journal article (J), review (R), book (B), conference proceedings (C) - only if article eligible, see Column AY	Brief description	Sum of following 5 columns	Where did the study take place - could be a combination of different places. If place was not specified enter "n/s". Indoors includes gait lab GL, corridors Co, and other, O, but excludes treadmills and VR; Outdoors includes pavement/track Pa, tarmac R, field/grass Fi and mix/other, Mx. Treadmill includes normal treadmill Tr and multidirectional treadmill MTr. Questionnaire includes online/ compu…					Number of surfaces or contaminants tested (do not include "dry" as one of the contaminants). The same material at different angles counts as different surfaces. Conditions = surfaces combined with any contaminants (plus dry). Use mininum number of surfaces if, as in 7 cases, this total was not clear (eg enter 3 if at least 3 surfaces were tested) n/a = no specific surfaces tested or not applicabl…			For all surface types give number of such surfaces tested (use mininum number of surfaces if, as in 12 cases, this total not clear so 3 if at least 3 surfaces tested) and then a description of the surfaces in that category that were tested															Y if missing ALL physical information about the surfaces tested	Physical Measures								This column is about the measure used. This is sometimes similar to Col AH (additional info about surface type)	Participants, first the primary group of participants (e.g. healthy adult A, healthy child C- specify age group (babies, toddlers etc.), elderly E, faller F, amputee/prosthesis wearer P; this could be multiple groups; then any other groups of participants (use "n/s" if no other group of participants) If "elderly" or adult not stated, A = 18 - 60 , E = 60+
1	1	Haisman_1972	Haisman	1972	Energy expenditure of soldiers in a warm humid climate	1	1	J	Energy expenditure across different terrains at different speeds	1		Pa & Mx				4	n/a	4	2	Road & Track	2	"Difficult" terrain											“Route I: 5.4 km; firm track; finish 50 m above start. Route 2: 6.2 km; firm track and road; finish 60 m below. Route 3 : 3.6 km; 1.2 km on track and the remainder over difficult terrain (overgrown oil palm) Route 4: 4.8 km; 0.8 km over difficult terrain and the remainder on track”		1	l				Y - Surface depth	n/s		“Route I: 5.4 km; firm track; finish 50 m above start. Route 2: 6.2 km; firm track and road; finish 60 m below. Route 3 : 3.6 km; 1.2 km on track and the remainder over difficult terrain (overgrown oil palm) Route 4: 4.8 km; 0.8 km over difficult terrain and the remainder on track”	A	32
2	2	Haisman_1973	Haisman	1973	Effect of terrain on the energy cost of walking with back loads and hand cart loads	1	1	J	Energy expenditure across different terrains with a back-pack or cart	1		Mx				3	n/a	3	1	Road											2	Dirt road & Grass	“terrain – separate circuits were marked out on level terrain…The dirt road was raked over after each walk, the grass circuits were moved about within a limited area so that each walk initially traversed untrodden ground. Weather conditions were dry throughout the study and consequently terrain conditions were comparable from day to day.”	Y	0								“terrain – separate circuits were marked out on level terrain…The dirt road was raked over after each walk, the grass circuits were moved about within a limited area so that each walk initially traversed untrodden ground. Weather conditions were dry throughout the study and consequently terrain conditions were comparable from day to day.”	A	8
3	3	n/a	Godfrey	1975	Comparison of some gait characteristics with six knee joints					0																									0
4	4	n/a	MacDougall	1979	The energy cost of cross-country skiing among elite competitors					0																									0
5	5	Petermann_1980	Petermann	1980	Frequency, causes and occurrence in time of non-industrial accidents leading to incapacity for work					0																									0
6	6	Ralis_1981	Ralis	1981	Epidemic of fractures during period of snow and ice	1	1	J	Comparing A&E admissions snow vs normal weather	1					Db	n/a	n/a	n/a															“The days ..when a dangerous slippery layer of hard snow- and ice-covered Cardiff pavements and streets… most streets and especially pavements were left untreated, giving rise to slippery, bumpy, and uneven surfaces dangerous for walking… I selected as control days two separate groups of days when there was no snow or ice cover in south Wales.”	Y	0								“The days ..when a dangerous slippery layer of hard snow- and ice-covered Cardiff pavements and streets… most streets and especially pavements were left untreated, giving rise to slippery, bumpy, and uneven surfaces dangerous for walking… I selected as control days two separate groups of days when there was no snow or ice cover in south Wales.”	Other	1021	Fractures, icy weather	Other	802	Fractures, non-icy weather
7	7	Fogel_1982	Fogel	1982	Talonavicular arthrodesis for isolated arthrosis: 9.5-year results and gait analysis	1	1	J	Gait analysis after surgery for Talonavicular arthrodesis	1	GL					3	n/a	3	1	Level			2	Left & Right									“The sideslope was used in addition to level walking ... forcing the foot into either inversion or eversion, depending on whether the foot was on the high or low side of the slope.”	Y (1 of 3)	1		d				goniometer		“test subject instrumented with the goniometer system on a 10° sideslope.”	Other	6	Postoperative talonavicular arthodesis
8	8	Maughan_1983	Maughan	1983	Aerobic capacity and fractional utilisation of aerobic capacity in elite and non-elite male and female marathon runners					0																									0
9	9	Wolf_1983	Wolf	1983	Electromyographic biofeedback applications to the hemiplegic patient. Changes in lower extremity neuromuscular and functional status					0																									0
10	10	Jarvholm_1984	Jarvholm	1984	Fractures of the calcaneus: A comparison of open and closed treatment	1	1	J	Comparing physical ability in recovery for operated and non- operated calcaneal fractures	1					Qu	n/a	n/a	n/a															"The patients' estimation of their maximal walking distance on an even surface was almost equal in both groups. However, on an uneven surface the non-operated group seemed to have more problems"	Y	0								"The patients' estimation of their maximal walking distance on an even surface was almost equal in both groups. However, on an uneven surface the non-operated group seemed to have more problems"	Other	20	Fractures, operated	Other	19	Fractures, non-operated
11	11	Knusel_1985_A	Knusel	1985	Analysis of gait as a checking possibility in rehabilitation of the locomotor apparatus					0																									0
12	12	Knusel_1985_B	Knusel	1985	Analysis of gait as check on results of physical therapy					0																									0
13	13	Standberg_1985	Standberg	1985	Footwear friction assessed by walking experiments	1	1	J	Comparing footwear friction on different slippery terrains	1	GL					3	1	3	3	Epoxy, Steel & Tile					2	Lubricant & Glass spheres							“on three contaminated floorings, each forming a triangular (90, 135, 135 degrees) closed path with 12 m circumference…The path no. 1 coarse flooring consisted of quartz sand (particle diameter 1.1-1.8 mm) sealed with an epoxy. resin layer, which was covered with 90% glycerine (viscosity varying between 140 and 300 cP,depending on relative humidity and temperature). Path no. 2 was covered with sm…		1	ld				Y - COF	n/s		“The path no. 1 coarse flooring consisted of quartz sand (particle diameter 1.1-1.8 mm) .. covered with 90% glycerine (viscosity varying between 140 and 300 cP,depending on relative humidity and temperature). Path no. 2 was covered with smooth stainless steel and the same 90% glycerine.”	A	12
14	14	Tisserand_1985	Tisserand	1985	Progress in the prevention of falls caused by slipping					0																									0
15	15	Allen_1986	Allen	1986	Interaction of test protocol and horizontal run training on maximal oxygen uptake					0																									0
16	16	Warren_1986	Warren	1986	Visual Control of Step Length During Running Over Irregular Terrain					0																									0
17	17	Koganezawa_1987	Koganezawa	1987	Multifunctional above-knee prosthesis for stairs' walking					0																									0
18	18	Andes_1989	Andes	1989	Leg dominance and biomechanical slip mechanisms	1	1	C	Leg dominance effect on slipping when walking	1	GL					1	1	2	1	forceplate					1	Lubricant							“on a force plate which was either dry or lubricated.”	Y	0								“on a force plate which was either dry or lubricated.”	n/s	n/s	n/s - assumed A
19	19	Kikuchi_1989	Kikuchi	1989	Development and study of the concrete products - extraction of design element for pedestrians pavement					0																									0
20	20	Bunc_1990	Bunc	1990	Energy requirements in women during running on a treadmill and running over terrain					0																									0
21	21	Harris_1990	Harris	1990	Function after amputation, arthrodesis, or arthroplasty for tumors about the knee	1	1	J	To compare functional assessments of patients that had amputations, arthodesis or arthroplasty at the knee	2	Co (n/s)				Qu	2	n/a	2									2	Up & Down					“timed test of mobility… patients ascend and descend one flight of eighteen steps ... & … degree of difficulty that had walking under ten conditions …questionnaire addressed ten other abilities…ascend and descend stairs… …reported difficulty in walking down steep inclines, on uneven ground and on slippery or icy surfaces…trouble in heavy snow…”		1	ld			Stair no.		n/s and n/a	Continuous rating scale	“timed test of mobility… patients ascend and descend one flight of eighteen steps (20cm high and 25cm deep)… & Using a ten-cm visual analog scale (ranging from “inability to perform”…”to as well as before operation”) … degree of difficulty that had walking under ten conditions …questionnaire addressed ten other abilities…ascend and descend stairs… …reported difficulty in walking down steep inclin…	Other	27	Tumour removed - amputee, arthroplasty or arthrodesis
22	22	Manning_1990	Manning	1990	Proof of shoe slip-resistance by a walking traction test					0																									0
23	23	Leamon_1991	Leamon	1991	Load carrying and slip length					0																									0
24	24	Lloyd_1991	Lloyd	1991	Engineering the environment to reduce the incidence of slips and falls					0																									0
25	25	Candinas_1991	Candinas	1991	Activity‐Sensing Rate Responsive Versus Conventional Fixed‐Rate Pacing: A Comparision of Rate Behavior and Patient Well‐Being During Routine Daily Exercise	1	1	J	Effect of outdoor exercise testing on different pacemakers	1		Pa				5	n/a	5	1	Ground			2	Incline & Decline			2	Up & down					“walking 170 meters on flat ground; walking on a 210 meter gradual incline with an increasing mean gradient of 2.6% for the initial 110 meters and 5.7% for the subsequent 100 meters; and climbing a flight of stairs with a vertical height of 16.4 meters and an inclination of 22%. After 3 minutes of recovery while standing, the patients had to walk the same outdoor circuit in reverse order, therefo…	Y (2 of 5)	1	l	p				n/s		“walking 170 meters on flat ground; walking on a 210 meter gradual incline with an increasing mean gradient of 2.6% for the initial 110 meters and 5.7% for the subsequent 100 meters; and climbing a flight of stairs with a vertical height of 16.4 meters and an inclination of 22%. After 3 minutes of recovery while standing, the patients had to walk the same outdoor circuit in reverse order, therefo…	Other	12	AV block pacemakers	Other	9	sick sinus syndrome pacemaker
26	26	Coen_1991	Coen	1991	Control of training in middle- and long-distance running by means of the individual anaerobic threshold					0																									0
27	27	Delpierre_1991	Delpierre	1991	[The contribution of effort tests in the evaluation of factors related to dyspnea in pneumonology]					0																									0
28	28	Difabio_1991	Difabio	1991	Stance duration under sensory conflict conditions in patients with hemiplegia					0																									0
29	29	Do_1991	Do	1991	The influence of a reduced plantar support surface-area on the compensatory reactions to a forward fall	1	1	J	How support affects a forward fall	1	GL					2	n/a	2	1	Support surface	1	Rods											“The plantar support surface was reduced, one side at a time, to two horizontal wooden square section rods (1.5 cm).”	Y (1 of 2)	1	d				Y - Surface length	n/s		"to two horizontal wooden square section rods (1.5 cm).”	A	6	n/s - assumed A
30	30	Kohn_1991	Kohn	1991	Relief of the hip joint by the Thomas Splint					0																									0
31	31	Nishimura_1991	Nishimura	1991	Locomotor prognosis and its risk factors in motor handicapped chidren with perinatal onset					0																									0
32	32	Rivara_1991	Rivara	1991	Prevention of pedestrian injuries to children: Effectiveness of a school training program					0																									0
33	33	Robbins_1991	Robbins	1991	Athletic footwear: Unsafe due to perceptual illusions					0																									0
34	34	Garg_1992	Garg	1992	An ergonomic evaluation of nursing assistants’ job in a nursing home					0																									0
35	35	Lloyd_1992	Lloyd	1992	Investigation of floor surface profile characteristics that will reduce the incidence of slips and falls					0																									0
36	36	Swensen_1992	Swensen	1992	Coefficient of friction and subjective assessment of slippery work surfaces	1	1	J	Assesses subjective sliperniness of surfaces	1	GL					4	3	16	4	Ironbeams					3	Water, Clay & Oily							“one of four treatments (1) un-treated …(2) red zinc alkyd oxide coating (3) yellow zinc chro-mate or (4)gray zinc-rich coating…Also included as an independent variable were different surface contaminants: water in both studies, clay … and an oil/plastic sheet ...Dry acted as a control“		1	lwd		Y			Specially built instrument (COF)	Continous rating scale & Ranking	“The columns selected … I-beams (W12 x 35 steel) having a flange width of 16.5cm(6.5in.)and a web depth of 30.4cm(12in.), with a length of 4.6m (15ft)…. The Height of the walking surface was0.61m (2 ft)above the ground with a total walking distance of 4.6m (15ft)...“The instrument used to measure COF was built specifically for this study.” “A graphic rating scale…subjects placed vertical marks al…	A	34	Ironworkers (specialists)	A	23	Undergraduates (non-specialists)
37	37	Gronqvist_1993	Gronqvist	1993	SLIPPERINESS OF THE SHOE-FLOOR INTERFACE - COMPARISON OF OBJECTIVE AND SUBJECTIVE ASSESSMENTS					0																									0
38	38	Manning_1993	Manning	1993	A step towards safe walking					0																									0
39	39	Myung_1993	Myung	1993	Subjective assessment of floor slipperiness	1	1	J	Comparing subjective meaures to COF measures of sliperniness	1	GL					5	n/a	5													5	Range of different roughness and slipperiness	“Five different floor materials were chosen for the experiment: plywood, ceramic tile, vinyl tile, sandpaper on plywood and a sheet of steel.”		1	lw		Y			Specially built instrument - leg (COF)	2 choice	“The dimensions of the simulated floors were 250 cm x 30 cm… An artificial leg was designed and built to measure static and dynamic COF values” “subjects .. indicated which of the two surfaces (left or right), felt the more slippery."	A	5
40	40	Oka_1993	Oka	1993	Daily physical activity levels in congestive heart failure	1	1	J	Reported activies associated with most strenous heart rate in patients with cogenetive heart failure	1					Qu	n/a	n/a	n/a															“The most strenuous physical activity.. was walking on a flat surface (44%), w..Other activities reported as strenuous were r..and walking uphill.”		0							Self reported (subjects)	“The most strenuous physical activity.. was walking on a flat surface (44%), w..Other activities reported as strenuous were r..and walking uphill.”	Other	45	Congestive Heart failure
41	41	Osswald_1993	Osswald	1993	Adjustment of heart rate response of activity-sensing pacemakers by an exercise protocol mimicking daily activities	1	1	J	To evaluate the feasibility of an indoor exercise protocol that mimics daily activities and allows pacemaker adjustment to individual’s needs.	1	Co (n/s)					3	n/a	3	1	Level							2	Up & Down					“…descend 24 stairs…walk a distance of 160m on level ground…33 stairs had to be climbed…another 160m on level ground…”		1	l			Stair no.	Y - Surface (stair) dimensions	n/s and n/a		“…descend 24 stairs…walk a distance of 160m on level ground…33 stairs had to be climbed…another 160m on level ground…encouraged to climb as many stairs as possible... heart rate measured after climbing 48 stairs”	Other	48	Pacemaker	E	16
42	42	Candinas_1994	Candinas	1994	Does rate modulation with a minute ventilation pacemaker simulate the intrinsic heart rate response observed during representative patient daily activities?	1	1	J	To assess whether rate modulation with a minute ventilation sensor based pacemaker simulates the sinus node response to casual daily activity	1		Mx				5	n/a	5	1	Level			2	Incline & Decline			2	Up & Down					“…vicinity of University Hospital… 170m on level ground…walking on a 210 meter gradual incline.. gradient of 2.6% for 110m and 5.7% for 100m…climbing ..stairs.. vertical height of 16.4m and inclination of 22%...reverse order…(thus down stairs and downhill).”	Y (2 of 5)	1	ld	p				n/s and n/s		“…vicinity of University Hospital… 170m on level ground…walking on a 210 meter gradual incline.. gradient of 2.6% for 110m and 5.7% for 100m…climbing ..stairs.. vertical height of 16.4m and inclination of 22%...reverse order…(thus down stairs and downhill).”	Other	10	E, Pacemaker
43	43*	Cohen_1994_A*	Cohen	1994	Psychophysical assessment of the perceived slipperiness of floor tile surfaces in a laboratory setting	2	1	J	Compairng sliperiness of tiles via foot contact	1	GL					23	n/a	23	13	Tiles (control and "less slippery")					12	Less friction							“One tile measuring at the midpoint of the scale (i.e., 0.50) ..comparison tile. All those less than 0.50 were .. “more slippery” and above 0.50 were … “less slippery”		1	lw		Y			slipmeter	2 choice	Dimension (inches) shown In Table 1 “For each tile, static COF was measured using a horizontal pull slipmeter and leather test sample as specified in American National Standards Institute’s ANSI/ASTM F 609-79 test procedures (ANSI, 1979).” “.. they were asked to say, “more slippery” if they thought the test tile was more slippery than the comparison tile, or “less slippery” ...”	A	10
44	43*	Cohen_1994_A*	Cohen	1994	Psychophysical assessment of the perceived slipperiness of floor tile surfaces in a laboratory setting	2	2	J	Ranking slipperiness of tiles based on different senses	1	GL					7	n/a	7	4	Tiles (control and "less slippery")					3	Less friction							“In addition, the SO COF comparison tile was chosen for use, as well as to serve as a scaling midpoint. In this way, a continuum of values was obtained, measuring from .40 COF (the “most slippery” tile according to the COF) to .70 (the “least slippery”), with three tiles measuring “more slippery” and three tiles measuring “less slippery” than the midpoint.”		1	lw		Y			slipmeter	Ranking	“After exposure, the subjects were asked to rank order the slipperiness of the tiles” See study 1	A	6
45	44	Cohen_1994_B	Cohen	1994	Perceptions of walking surface slipperiness under realistic conditions, utilizing a slipperiness rating scale	1	1	J	Perceived sliperiness for outdoor surfaces	1		Mx				10	1	20	10	Paving and Wood					1	Water							“Flagstone ,Salt-finish concrete, Sealed asphalt, Sealed concrete (with abros’ve), Smooth trowelled concrete, Stamped concrete (unworn), Stamped concrete (worn), Terra cotta tile, Unsealed concrete, (roughened), Wood deck (sealed)… both “dry” and “wet” conditions.”		1			Y		Y - Surface dimensions	Sigler pendulum impact device	Likert scale	“The dynamic COF was obtained for each walking surface while both dry and wet, using a Sigler pendulum impact device..” “Each test sheet showed a number line ranging from 1 to 7...”	A	8
46	45	McVay_1994	McVay	1994	Rampway safety: Foot forces as a function of rampway angle	1	1	J	How ramp angle affects shoe/floor interface forces	1	GL					12	n/a	12					12	Incline & Decline									“base surface of the ramp consisted of three 2 inches x 6-inch support struts. A sheet of particle board (.35 inches) ... screwed to the top surface of plywood…. Ramp angles were adjusted by stackable platforms…2-inch x ^inch boards covered with plywood”		1	d		Y		Y - Surface length & Angle	n/s & Calculation using force		“The RCOF was calculated by the computer…shear force by the normal foot force. If the normal foot force was less than 50 newtons, then the RCOF was set to 0..base surface of the ramp consisted of three 2 inches x 6-inch support struts. A sheet of particle board (.35 inches) NB Angle n/s	A	6
47	46	Spaulding_1994	Spaulding	1994	Waterloo vision and mobility study: Gait adaptations to altered surfaces in individuals with age-related maculopathy					0																									0
48	47	Schieb_1995	Schieb	1995	Walkway surface heights and ground reaction forces					0																									0
49	48	Adolph_1995	Adolph	1995	Psychophysical Assessment of Toddlers' Ability to Cope With Slopes	1	1	J	Perception of ramp angle in toddlers	1	GL					37	n/a	37	1	Flat			36	Incline & Decline									“…flat sections at each end (83.6 cm wide X 76.75 cm long X 4.3 cm thick) that served as starting and landing platforms and a sloping section in the middle (79.5 X 91.0 X 4.3 cm).causing the middle section of the walkway to be flat… or to slope in 2° increments from 0° to 36°”		1	lwd	d				Calulcation using trig (angles)	Multiple choice	“…Because a slope is analogous to the hypotenuse of a right triangle…” “…Each trial was coded as success, S (walked safely), failure, F (tried to walk but fell), or refusal, R (slid, climbed, or avoided)”	C	31	Toddlers
50	49	Alexander_1995	Alexander	1995	MAINTENANCE OF BALANCE, GAIT PATTERNS, AND OBSTACLE CLEARANCE IN ALZHEIMERS-DISEASE					0																									0
51	50	Gronqvist_1995	Gronqvist	1995	SLIPPERINESS OF FOOTWEAR AND MECHANISMS OF WALKING FRICTION ON ICY SURFACES					0																									0
52	51	Hoffman_1995	Hoffman	1995	THE EFFECTS OF VISION AND TASK COMPLEXITY ON HOFFMANN REFLEX GAIN					0																									0
53	52	Hollands_1995	Hollands	1995	Human eye movements during visually guided stepping					0																									0
54	53	Nandapalan_1995	Nandapalan	1995	Objective measurement of the benefit of walking sticks in peripheral vestibular balance disorders, using the Sway Weigh balance platform					0																									0
55	54	Nigg_1995	Nigg	1995	A kinematic comparison of overground and treadmill running					0																									0
56	55	Takahashi_1995	Takahashi	1995	An Algorithm for the Ambulatory Measuring System of Human Gait					0																									0
57	56	Granat_1996	Granat	1996	Peroneal stimulator; evaluation for the correction of spastic drop foot in hemiplegia	1	1	J	Assess peroneal stimulation in hemiplegic patients over different surfaces	1	GL					3	n/a	3	2	Carpet & Lino	1	Uneven (Battens)											"3 different surfaces: smooth linoleum (linoleum); thick pile carpet (carpet); and uneven ground - simulated by lightweight carpet with battens, ... placed at irregular intervals "		1	ld					n/s		"3 different surfaces: smooth linoleum (linoleum); thick pile carpet (carpet); and uneven ground " "uneven ground simulated by lightweight carpet with battens, 1.0cm high and 2cm wide, placed at irregular intervals across the direction of progression (uneven ground)….“The length of the recorded walk path was either 6 or 10 meters, according the patient's ability, and a 1.5-meter lead-in"	Other	19	hemiplegia
58	57	Patla_1996	Patla	1996	Locomotor Patterns of the Leading and the Trailing Limbs as Solid and Fragile Obstacles are Stepped over: Some Insights into the Role of Vision During Locomotion					0																									0
59	58	Rogers_1996	Rogers	1996	Stimulus parameters and inertial load: Effects on the incidence of protective stepping responses in healthy human subjects					0																									0
60	59	Lockhart_1997	Lockhart	1997	Ability of elderly people to traverse slippery walking surfaces	1	1	J	Spatiotemporal comparison between young and old	1	GL					4	1	4	4	Ceramic, Plywood, Steel & Vinyl					1	Oily							Four different floor materials were used in the experiment: ceramic tile, stainless steel, oily plywood, and oily vinyl tile.” NB - oil only used on two and not tested dry for these surfaces		1	lw		Y			slipmeter		“The dynamic coefficient of friction (DCOF) values for each surface was measured using a standard 4.54 Kg (10 lb.) horizontal pull slipmeter with PVC sole material…Walking trials were conducted on a circular track … approximately 0.9 m (3 ft) wide and 20 m (66 ft) in circumference. The test surface of the simulated floor material covered approximately one-third of the track.”	E	24		A	6
61	60	Steed_1997	Steed	1997	Efficient navigation around complex virtual environments					0																									0
62	61	Candinas_1997	Candinas	1997	Vibration, acceleration, gravitation, and movement: Activity controlled rate adaptive pacing during treadmill exercise testing and daily life activities	1	1	J	Comparing activity sensors inside and outside	2		Mx	Tr			8	n/a	8	1	Flat			5	Incline & Decline			2	Up & down					“The Bruce treadmill protocol, three stages… 10%...12%...14%(gradient)…walking 170 meters on flat ground … 210 meter gradual incline with a mean gradient of 2.6% for the initial 110 meters and 5.7% for the subsequent 100 meters …and climbing a flight of stairs with a vertical height of 16,4 meters and an inclination of 22% (ASC 3… then walked the same outdoor test circuit in reverse order” "The t…	Y (2 of 8)	1	l	p				n/s		“The Bruce treadmill protocol, three stages… 10%...12%...14%(gradient)…walking 170 meters on flat ground … 210 meter gradual incline with a mean gradient of 2.6% for the initial 110 meters and 5.7% for the subsequent 100 meters …and climbing a flight of stairs with a vertical height of 16,4 meters and an inclination of 22% (ASC 3… then walked the same outdoor test circuit in reverse order” "The t…	A	9
63	62	Duchon_1997	Duchon	1997	Path planning vs. on-line control in visually guided locomotion					0																									0
64	63	Jasuja_1997	Jasuja	1997	Estimation of stature from stride length while walking fast					0																									0
65	64	Myung_1997	Myung	1997	The effect of load carrying and floor contaminants on slip and fall parameters	1	1	J	How load affects gait	1	GL					4	1	4	4	Ceramic, Plywood, Steel & Vinyl					1	Oily							“four different floor… oily plywood, dry ceramic tile, oily vinyl tile and dry stainless steel plate. NB - same as 59...oil only used on two and not tested dry for these surfaces		1	lwd		Y			slip resistance tester		"The dimensions of the simulated floor were 250 x 30 x 2 .5 cm. Sixteen dry ceramic tiles (15 x 15 cm), eight oily vinyl tiles (30 x 30 cm), and a sheet of stainless steel plate were mounted on pieces of plywood.”	A	10
66	65	Von der Decken_1997	Von der Decken	1997	Ground reaction forces when climbing and descending stairs. Experimental quantification and therapeutic consequences					0																									0
67	66	Wang_1997	Wang	1997	Kinematic Methods for Quantifying Loss of Balance while Negotiating a Curved Path on a Slippery Surface	1	1	J	How different paths affect balance when walking on slippery surfaces	1	GL					1	2	2	1	Aluminum plate					1	Oily							“An aluminium plate was placed on the top of the force platform. Dry and very slippery conditions were simulated, the latter by evenly coating the plate with 8 mL mineral oil.”		1			Y		Y - Surface dimensions	Calculation using mass		“The shoes were dragged parallel to the plate surface at a speed of 20 cm/s and 6-kg lead balls were placed in the shoe as a vertical load. The average dynamic COFs for dry and very slippery surfaces were 0.67 and 0.11, respectively.”	A	10
68	67	Adolph_1998	Adolph	1998	Development of Visually Guided Locomotion					0																									0
69	68	Beer_1998	Beer	1998	Effects of gaze angle and extraretinal eye movement information on visual locomotion control					0																									0
70	69	Bentley_1998	Bentley	1998	Slip, trip and fall accidents occurring during the delivery of mail	3	1	J	Causes of slips/falls when delivering mail	1					Db	n/a	n/a	n/a															See Fig 1 detailed breakdown A slip of the foot was the largest single category of FIE for falls occurring while walking on the level (49% ) and falls on steps (61% ). Of slips on the level, nearly half occurred on an icy walking surface (46% ) and 17% on snow. The main walking surfaces or hazards associated with foot trip FIE were uneven ground (35% ), obstacle (28% ) and kerb (28% ) trips. “(Ac…		0							Self reported (subjects)	"Analysis by activity, fall initiating event (FIE) and surface condition or hazard Figure 1 gives the distribution of delivery falls by activity of the employee, together with FIE and a breakdown of surface conditions or hazards for slip and trip FIE…	A	1734	Accidents reported by postmen
71	69	Bentley_1998	Bentley	1998	Slip, trip and fall accidents occurring during the delivery of mail	3	2	J	Causes of slips/falls when delivering mail	1					Qu	n/a	n/a	n/a															See Fig 3 Hazards most commonly involved in delivery falls were uneven ground, ice, obstacles and mud/oil. It is possible a large proportion of these accidents result from the presence of `avoidable’ environmental factors. These include uneven paving slabs, obstacles left in driveways and on pavements, holes, uncleared building materials, and ice from frozen drains		0							Self reported (subjects)	See Fig 3 Hazards most commonly involved in delivery falls were uneven ground, ice, obstacles and mud/oil. It is possible a large proportion of these accidents result from the presence of `avoidable’ environmental factors. These include uneven paving slabs, obstacles left in driveways and on pavements, holes, uncleared building materials, and ice from frozen drains	A	237	Detailed accident reports by postmen
72	69	Bentley_1998	Bentley	1998	Slip, trip and fall accidents occurring during the delivery of mail	3	3	J	Causes of slips/falls when delivering mail	1					FG	n/a	n/a	n/a															snow and ice make it di cult to keep to time as the employee is forced to walk more slowly. Slipping is particularly problematic on sloped surfaces such as driveways and on steps leading up or down to houses. In questionnaire responses, > 90% of employees mentioned snow, ice or otherwise slippery conditions as one of the factors which most increases their risk of having a fall accident .... Unev…		0							Self reported (subjects)	snow and ice make it di cult to keep to time as the employee is forced to walk more slowly. Slipping is particularly problematic on sloped surfaces such as driveways and on steps leading up or down to houses. In questionnaire responses, > 90% of employees mentioned snow, ice or otherwise slippery conditions as one of the factors which most increases their risk of having a fall accident .... Unev…	A	30	Accidents reported by postmen
73	70	Bugmann_1998	Bugmann	1998	Non-traffic related, pedestrian injuries: An analysis of the injury profile from the winter sports resort of Arosa (Switzerland) from 1968/69 to 1994/95 and advices for accident prevention					0																									0
74	71	Creagh_1998_A	Creagh	1998	Training and injuries amongst elite female orienteers					0																									0
75	72	Creagh_1998_B	Creagh	1998	Heart rate response to off-road" running events in female athletes"					0																									0
76	73	Harvey__1998_A	Harvey	1998	Reliability of a tool for assessing mobility in wheelchair-dependent paraplegics					0																									0
77	74	Harvey_1998_B	Harvey	1998	Energy expenditure during gait using the walkabout and isocentric reciprocal gait orthoses in persons with paraplegia	1	1	J	Energy expenditure using different orthotics	1	GL					3	n/a	3	2	Carpet & Tile			1	Incline									“a flat-tiled surface, in the second they walked over a flat carpeted surface, and in the third they walked up a 4° concrete ramp.”	Y (2 of 3)	1		d			Y - Surface dimensions	n/s		“a flat-tiled surface, in the second they walked over a flat carpeted surface, and in the third they walked up a 4° concrete ramp.”	Other	10	Paraplegic
78	75	Moe-Nilssen_1998	Moe-Nilssen	1998	Test-retest reliability of trunk accelerometry during standing and walking	1	1	J	Using accelerometry for walking tasks	0						2	n/a	2	1	Flat	1	Uneven (rubber plates)											“flat, wooden floor, the second on an uneven gangway, made of circular rubber plates of uneven size and thickness, arbitrarily positioned between two laminated layers of rubber carpeting”	Y (1 of 2)	1	l				Y - Surface depth	n/s		A flat floor with a 7m uneven mat	A	19
79	76	Nietert_1998	Nietert	1998	Loads in hip disarticulation prostheses during normal daily use	1	1	J	How load affects prosthesis on different surfaces	1		Mx				6	n/a	6	1	Level			1	n/s			2	Up & down			2	Grass & Gravel	level floor (normal walking), upstairs, downstairs, grass, ramp, gravel, …	Y	0								level floor (normal walking), upstairs, downstairs, grass, ramp, gravel, …	Other	30	Paraplegic
80	77	Perakyla_1998	Perakyla	1998	Poor reproducibility of exercise test in assessment of claudication	1	1	J	Assess reporcucability of test	1	GL					3	n/a	3	1	0°			2	Incline									“one without inclination, i.e. 0% inclination (0-Ex); one with steady 12% inclination (12-Ex); and one with progressively increasing inclination angle (p-Ex). The maximum possible inclination was 22%.”		1		p			Y - Surface dimensions	n/s		“one without inclination, i.e. 0% inclination (0-Ex); one with steady 12% inclination (12-Ex); and one with progressively increasing inclination angle (p-Ex). The maximum possible inclination was 22%.”	Other	10	Patients with claudication
81	78	Hesse_1999	Hesse	1999	Treadmill Training with Partial Body Weight Support in Hemiparetic Patients—Further Research Needed					0																									0
82	79	Sumiya_2000	Sumiya	2000	Walking guide tactile interface for the visually impaired using plural self-calibrating sensors					0																									0
83	80	Chen_2000	Chen	2000	Kinematic and EMG analysis of backward walking on treadmill	1	1	J	Assessment of walking on terrain (including when walking backwards)	2	GL		Tr			2	n/a	2	2	Flat and Tr													walking on level ground (F.W.)... forward walking on treadmill (F.W.T.),	Y	0								walking on level ground (F.W.)... forward walking on treadmill (F.W.T.),	A	16
84	81	Gao_2000	Gao	2000	Perception of slipperiness, thermal comfort and wearability of footwear used on icy surfaces	1	1	C	Perception of shoes in different icy surfaces	1		n/s				1	5	5							5	Icy, Icy w gravel, Icy w salt, Icy w sand & Icy w snow,							“pure ice, ice covered with gravel (4 – 8, 160g/m2), sand (180g/m2), snow (3 – 5cm) and salt (9 g/,m2)…10m long and 0.95cm wide.” NB - surface not specified (presumably the same 1 used for 5 contaminants)		1	lwd				Y - COF	n/s	Likert scale	“pure ice, ice covered with gravel (4 – 8, 160g/m2), sand (180g/m2), snow (3 – 5cm) and salt (9 g/,m2)…10m long and 0.95cm wide…subjective ratings of tendency to slip…ease of walking by using 5 point-scales (very easy to not at all easy)”	A	25
85	82	Lockhart_2000	Lockhart	2000	Effects of musculoskeletal and sensory degradation due to aging on the biomechanics of slips and falls	1	1	C	Slipping occurrence with age	1	GL					2	1	2	1	Carpet & Vinyl					1	Oily							“outdoor carpet…and vinyl tile. The vinyl tile was covered with motor oil…		1	lw		Y		Y - Surface dimensions	slipmeter		“standard…horizontal slipmeter …the wooden deck was approximately 6.7m x 6.7m. The entire deck was covered with carpet”	A	28		E	14
86	83	Bunterngchit_2000	Bunterngchit	2000	Age related e!ects of transitional floor surfaces and obstruction of view on gait characteristics related to slips and falls	1	1	J	Comparing gait changes when obstructing view of surfaces in young and elderly adults	1	GL					2	1	2	1	Carpet & Vinyl					1	Soapy							“Two commonly used floor materials were used in this experiment: outdoor carpet (Beau Lieu ¼” Olefin) and vinyl tile (Armstrong). The vinyl tile surface was covered with a water and soap film to reduce the COF.”		1	lw		Y			slipmeter		"The available dynamic COF (ADCOF) for each surface was measured using a standard 4.54 Kg (10 lb.) horizontal pull slipmeter with a rubber sole material and found to be 1.80 for the outdoor carpet and 0.13 for the soapy vinyl tile….0.9m wide and 20m circumference...test surgfaces covered approximately one-half "	E	10		A	10
87	84	Gard_2000	Gard	2000	Pedestrians on slippery surfaces during winter--methods to describe the problems and practical tests of anti-skid devices	1	1	J	Perception of anti-skid devices on shoes in different icy surfaces	1		n/s				1	5	5							5	Icy, Icy w gravel, Icy w salt, Icy w sand & Icy w snow,							“each 10 m long, were prepared: Ice with sand (180 g/m2), Ice with gravel (4–8 mm ca 150 g/m), Ice with 3–5 mm snow, Ice, Ice with salt (9 g/m)” NB - same as 81 - surface not specified (presumably the same surface used for 5 contaminants)		1	lwd				Y - COF	n/s		“each 10 m long, were prepared: Ice with sand (180 g/m2), Ice with gravel (4–8 mm ca 150 g/m), Ice with 3–5 mm snow, Ice, Ice with salt (9 g/m)”	E	4
88	85	Ikuko_2000	Ikuko	2000	Relationship between slipperiness and coefficient of friction on the carpets					0																									0
89	86	Chou_P_2001	Chou_P	2001	Kinematical strategy to regain balance during a forward fall on a slippery floor	1	1	J	How an unexpectd fall is affected by slope	1	GL					3	1	3					3	Decline	1	Soapy							“Three lean angles of tilting boards were designed as 10, 20, 30 degrees …A Kistler forceplate (Kistler instrument corporation,Amherst, NY) applied a soap patch…”		1		d			Y - Surface dimensions & COF	n/s		“Three lean angles of tilting boards were designed as 10, 20, 30 degrees …A Kistler forceplate (Kistler instrument corporation,Amherst, NY) applied a soap patch…”	A	19
90	87	Chou_Y_2001	Chou_Y	2001	The Dynamics of balance control during slipping	1	1	J	Assess CoM velocity on slippery and flat surface	1	GL					2	1	2	1	forceplate					1	Soapy							“A walkway equipped with two forceplate (Kistler instrument corporation, Amherst, NY) was 10.7m long and 2m wide. A soap patch was applied over the second force plate for the slippery perturbation”		1	lw				Y - COF			“A walkway equipped with two forceplate (Kistler instrument corporation, Amherst, NY) was 10.7m long and 2m wide. A soap patch was applied over the second force plate for the slippery perturbation”	A	22
91	88	Gard_2001	Gard	2001	Test of Swedish anti-skid devices on five different slippery surfaces	1	1	J	Gait assessment of anti-skid devices on shoes in different icy surfaces	1		n/s				1	5	5							5	Icy, Icy w gravel, Icy w salt, Icy w sand & Icy w snow,							“each 10 m long, were prepared: Ice with sand (180 g/m2), Ice with gravel (4–8 mm ca 150 g/m), Ice with 3–5 mm snow, Ice, Ice with salt (9 g/m)” NB - same as 84 and 81 surface not specified (presumably the same surface used for 5 contaminants)		1	lwd				Y - COF	n/s		“each 10 m long, were prepared: Ice with sand (180 g/m2), Ice with gravel (4–8 mm ca 150 g/m), Ice with 3–5 mm snow, Ice, Ice with salt (9 g/m)” NB - same as 84 and 81	E	10
92	89	Gronqvist_2001	Gronqvist	2001	Human-centred approaches in slipperiness measurement					0																									0
93	90	Ikuko_2001	Ikuko	2001	Slipperiness and coefficient of friction on the carpets					0																									0
94	91	Lima_2001	Lima	2001	Dynamic equilibrium: Influence of environmental constraints					0																									0
95	92	Lu_2001	Lu	2001	Effects of walking environments on the objective and subjective gait measures during dynamic task performance	1	1	J	How slippery surface may affect CoG	1	GL					1	1	2	1	Force plate					1	Oily							"...A very slippery walking condition was simulated by means of coating the plate with 8 ml WalgreensTM mineral oil"		1			Y		Y - Surface dimensions	n/s		Stepped in the middle of a dry force platform ...the subjects walked straight and stepped in the middle of a very slippery force platform...The average dynamic COF of the shoe-floor interface for the best and the worst walking conditions were approximately 0.67 and 0.11, respectively	A	21
96	93	Noh_2001	Noh	2001	Anomalous roughness, localization, and globally constrained random walks					0																									0
97	94	Pappas_2001	Pappas	2001	A reliable gait phase detection system	1	1	J	Gait detection under different environments	2		Mx	Tr			8	n/a	8	2	Level & Tr	1	Cobbled					2	Up & down			3	Grass, snow, earth	“walk on level ground … walk up and down a steep cobblestone road (length 2 x 50m, 15% inclination… walk on grass, snow, earth - length 100m… ascend and descend the stairs ( steps).”	Y (2 of 8)	1	l	p				n/s		“walk on level ground …(length 100m)... walk up and down a steep cobblestone road (length 2 x 50m, 15% inclination… walk on grass, snow, earth - length 100m… ascend and descend the stairs (2 x 50 steps).”	A	10		Other	6	Gait pathologies (various)
98	95	Santee_2001	Santee	2001	A proposed model for load carriage on sloped terrain	1	1	J	To develop a predictive model for uphill and downhill load carriage	1			Tr			9	n/a	9	1	0°			8	Incline & Decline									"on a single treadmill grade (-12%, - 10%, -6%, -4%, -2%, 0%, 4%, 8%, 12%"		1		p			Y - Surface dimensions	n/s		"on a single treadmill grade (-12%, - 10%, -6%, -4%, -2%, 0%, 4%, 8%, 12%"	A	16
99	96	Schache_2001	Schache	2001	A comparison of overground and treadmill running for measuring the three-dimensional kinematics of the lumbo-pelvic-hip complex					0																									0
100	97	Medoff_2002	Medoff	2002	Variable inclinable stepmeter: Using test subjects to evaluate walkway surface/footwear combinations					0																									0
101	98	Asaka_2002	Asaka	2002	Movement Control in the First Step of Gait Initiation on a Low Friction Floor					0																									0
102	99	Cham_2002_A	Cham	2002	Changes in gait when anticipating slippery floors	1	1	J	Comparing gait on different slopes before and after walking on slippery surfaces	1	GL					9	n/a	9	3	0° - Plywood, Silicate & Vinyl			2	Decline									“ The ramp is 1.8-m long and 1.0-m wide with a 1.4-m extension at the bottom…The top surface of the ramp is made of 1.9-cm thick plywood…The three ramp angles used in this experiment were 0, 5 and 10°. Subjects walked on (1) vinyl tile; (2) smooth painted plywood and (3) a rough, silicate”		1	lwd	d				n/s		“ The ramp is 1.8-m long and 1.0-m wide with a 1.4-m extension at the bottom…The top surface of the ramp is made of 1.9-cm thick plywood…The three ramp angles used in this experiment were 0, 5 and 10°.	A	16
103	100	Cham_2002_B	Cham	2002	Heel contact dynamics during slip events on level and inclined surfaces	1	1	J	Comparing gait on slopes when walking on slippery surfaces	1	GL					3	1	6	1	0°			3	Decline	1	Oily							The independent variables included three ramp angles (0, 5, 10_x0001_) and two contaminant conditions (dry, oil)		1	lwd	d	Y			slip resistance tester (COF)		“For the oily condition, motor oil (10W-40) was uniformly applied across the entire surface of the vinyl tile floor sample that was fixed to the FP (0.60.4 m)… The mean (S.D.) dynamic COF measurements for the dry and oily conditions were 1.41 (0.01) and 0.12 (0.01), respectively...that was fixed to the FP (0.6_x0002_0.4 m...1.9 cm thick plywood”	A	16
104	101	Chambers_2002	Chambers	2002	Kinematics of the foot during slips	1	1	J	Kinematics of expected versus unexpected slip	1	GL					1	1	2	1	Vinyl					1	Lubricant							“A vinyl tile walkway…In the slippery conditions, glycerol was applied uniformly onto the floor (0.6 × 0.4 m)”		1	lwd		Y			pull meter		“A vinyl tile walkway…In the slippery conditions, glycerol was applied uniformly onto the floor (0.6 × 0.4 m)… measured using a horizontal pull meter, with values of 0.10 and 0.05 for the static COF”	A	5
105	102	Chiou_2002	Chiou	2002	Effects of environmental and job-task factors on workers' gait characteristics on slippery surfaces	1	1	J	Kinetics and kinematics of a slip under various conditions	1	GL					1	3	4	1	Aluminum plates					3	Lubricant							“Four levels of randomized slippery surfaces: dry, slightly, medium, and very oily surfaces…glycerin on aluminum plates secured onto the force plate…three levels of slipperiness with dynamic COF values of 0.35, 0.18, and 0.11”		1			Y		Y - Surface dimensions	Calculation using force		“Three levels of slipperiness with dynamic COF values of 0.35, 0.18, and 0.11…The maximum and mean RCOF are defined as the maximum and mean ratio of shear force to normal force, respectively, while subjects stepped on the force plate”	A	40
106	103	Gao_2002	Gao	2002	The assessment of the integration of slip resistance, thermal insulation and wearability of footwear on icy surfaces	1	1	J	Different footwear affectiveness under different terrains	1		n/s				1	5	5							5	Icy, Icy w gravel, Icy w salt, Icy w sand & Icy w snow,							“10 m long and 0.95 wide... Ice with sand (180 g/m2), Ice with gravel (4–8 mm ca 150 g/m), Ice with 3–5 mm snow, Ice, Ice with salt (9 g/m)” NB - same as 88, 84 and 81		1	lwd				Y - COF	n/s		“10 m long and 0.95 wide... Ice with sand (180 g/m2), Ice with gravel (4–8 mm ca 150 g/m), Ice with 3–5 mm snow, Ice, Ice with salt (9 g/m)” NB - same as 88, 84 and 81	A	25
107	104	Gronqvist_2002	Gronqvist	2002	Assessment of shoe-floor slipperiness with respect to contact-time-related variation in friction during heel strike	1	1	J	Improve slip validity measurments	1	GL					1	2	3	1	Steel					2	Lubricant							“…floor surface were either clean and dry (reference trial) or contaminated with concentrated, diluted…"		1	ld		Y			n/s		“smooth stainless steel surface (arithmetic average roughness, Ra, 0.2 µm)…8 metre long straight path…The viscosity of concentrated glycerol, 85.0–91.5%-wt in water, was 0.2 ± 0.1 Ns/m2 at room…”	A	5
108	105	Lockhart_2002	Lockhart	2002	Effects of age related sensory degradation on perception of floor slipperiness and associated slip parameters	1	1	J	How loss of sensory information with age affects perceived slipperiness	1	GL					4	1	4	4	Ceramic, Plywood, Steel & Vinyl					1	Oily							ceramic tile, stainless steel, oily plywood, and oily vinyl tile NB - same as 59...oil only used on two and not tested dry for these surfaces		1	lw		Y			slipmeter	Likert scale	“Dynamic coefficient of friction (DCOF) … 4.54 kg (10 lbs) horizontal pull slip-meter with PVC sole mounting (712 cm) on the force platform… 0.9 m (3 feet) wide and 20 m (66 feet) in circumference….Perceived Slipperiness Rating Scale …consisted of a number line ranging from 1 to 5, with whole and half number points marked on the line. A rating score of ‘‘1’’ meant the surface was ‘‘not slippery,’…	E	24		A	6
109	106	Lockhart_2003_A	Lockhart	2003	Assessment of slip severity among different age groups	1	1	B	COF and fall recovery for different ages on different slippery surfaces	1	GL					2	1	2	1	Carpet & Vinyl					1	Oily							“outdoor carpet…and vinyl tile. The vinyl tile was covered with motor oil… NB - Same as 82		1	lw		Y		Y - Surface dimensions	slipmeter		“standard…horizontal slipmeter …” NB - Same as 82	A	28		E	14
110	107	Brooks_2003	Brooks	2003	Comparison between an indoor and an outdoor 6-minute walk test among individuals with chronic obstructive pulmonary disease	1	1	J	Feasibility of outdoor test for functional stasus	2	Co	Pa				2	n/a	2	2	Flat													“The indoor 6MWT was administered in a corridor, 30m in length…The outdoor 6MWT was performed by using the same length of flat sidewalk, in a quiet neighbourhood”		1	l					n/s		“The indoor 6MWT was administered in a corridor, 30m in length…The outdoor 6MWT was performed by using the same length of flat sidewalk, in a quiet neighbourhood”	Other	18	COPD
111	108	Dunning_2003	Dunning	2003	Falls in Workers during Pregnancy: Risk Factors, Job Hazards, and High Risk Occupations	1	1	J	Cause of falls when pregnant	1					Qu	n/a	n/a	n/a															“Factor of fall … Stairs…Slippery floor surface overall… Slip on water… Slip on snow … Slip on other…Uneven/sloped floor”		0							Self reported (subjects)	“Situational factors of falls were collected in phone, internet, and mail surveys including month of gestation at the time of the fall, location, and whether the fall was associated with a slippery floor, uneven or sloped ground, stairs, ladder, curb, van, car, elevator, escalator, machinery, or a cluttered or poorly lit area.	Other	657	Pregnant
112	109	Gronqvist_2003	Gronqvist	2003	The validity and reliability of a portable slip meter for determining floor slipperiness during simulated heel strike	1	1	J	Reliability of a portable slip meter	1	GL					8	2	16	8	Ceramic & Vinyl					2	Water & Oily							“slipperiness on eight different vinyl and ceramic tile floorings; the wet surface contained 0.5 wt.% … ‘oily’ surface 89 wt.% glycerol in water.”		1			Y		Y - Surface dimensions	slipmeter and slip simulator		“Overall test results, mean COF… obtained with the PSM and the slip simulator apparatus on eight floor surfaces”	A	3
113	110	Lockhart_2003_B	Lockhart	2003	Effects of age-related gait changes on the biomechanics of slips and falls	1	1	J	Biomehcnaics of different age groups on slippery surfaces	1	GL					2	1	2	1	Carpet & Vinyl					1	Oily							“… outdoor carpet (Beau Lieu ¼ Olefin) and vinyl tile (Armstrong)… NB - Same as 82 and 106		1	lw		Y		Y - Surface dimensions	slipmeter		The vinyl tile surface was covered with motor oil (10W40) to reduce the coefficient of friction (COF). Dynamic coefficient of friction (DCOF) values for each surface were measured using a labproduced 4.54 Kg horizontal pull slip-meter". NB - Same as 82 and 106	A	14		E	14
114	111	Menz_2003_A	Menz	2003	Age-related differences in walking stability	1	1	J	Assess acceleration patterns for young and old people over different surfaces	1	GL & Co					2	n/a	2	1	Level	1	Irregular (blocks)											“Irregular walking surface….20-m long by 1.5-m wide walkway…a 5-mm pile of artificial grass underlain with two layers of 20-mm thick soft foam rubber and 20-mm thick wooden blocks of varying sizes and shapes in an arbitrary manner…level corridor.”	Y (1 of 2)	1	lwd					n/s		“Irregular walking surface….20-m long by 1.5-m wide walkway…a 5-mm pile of artificial grass underlain with two layers of 20-mm thick soft foam rubber and 20-mm thick wooden blocks of varying sizes and shapes in an arbitrary manner…also tested on a level corridor.”	A	30		E	30
115	112	Menz_2003_B	Menz	2003	Acceleration patterns of the head and pelvis when walking are associated with risk of falling in community-dwelling older people	1	1	J	Is risk of falling associated with changes in acceleration patterns in the elderly when walking	1	GL & Co					2	n/a	2	1	Level	1	Irregular (blocks)											“Irregular walking surface….20-m long by 1.5-m wide walkway…a 5-mm pile of artificial grass underlain with two layers of 20-mm thick soft foam rubber and 20-mm thick wooden blocks of varying sizes and shapes in an arbitrary manner…level corridor.” NB - Same as 111	Y (1 of 2)	1	lwd					n/s		“Irregular walking surface….20-m long by 1.5-m wide walkway…a 5-mm pile of artificial grass underlain with two layers of 20-mm thick soft foam rubber and 20-mm thick wooden blocks of varying sizes and shapes in an arbitrary manner…level corridor.” NB - Same as 111	E	100
116	113	Moe-Nilssen_2003	Moe-Nilssen	2003	Balance and gait in children with dyslexia	1	1	J	How does gait and standing balance (not considered here) change in dyslexic children	1	GL					2	n/a	2	1	Flat	1	Uneven (circular blocks)											“walking tests were performed first on a flat floor, then repeated on an uneven surface of two laminated rubber mats arbitrarily padded with circular plates of uneven sizes and thickness”		1	l				Y - Surface depth	n/s		“.... Subjects walked four times back and forth across a 9m walkway”	C	22		Other	18	dyslexic children
117	114	Patla_2003	Patla	2003	How far ahead do we look when required to step on specific locations in the travel path during locomotion?	1	1	J	How far we look ahead under different enviornmental settings	1	GL					3	n/a	3	2	Control and Regularly spaced											1	Irregularly spaced	“There were three travel paths used in the study, each 10 m in length. Two of the travel paths had 17 footprints each: the footprints were either regularly spaced (average step length and width apart) requiring no step to step modification; or placed at an irregular distance apart needing step by step modulation of foot placement. The third travel path was the control with no footprints or specif…		1	l					n/s		“There were three travel paths used in the study, each 10 m in length. Two of the travel paths had 17 footprints each: the footprints were either regularly spaced (average step length and width apart) requiring no step to step modification; or placed at an irregular distance apart needing step by step modulation of foot placement. The third travel path was the control with no footprints or specif…	n/s	7
118	115	Pope_2003	Pope	2003	Hip pain onset in relation to cumulative workplace and leisure time mechanical load: A population based case-control study	1	1	J	Does Hip pain relate to activity levels during work	1					Qu	n/a	n/a	n/a															“Walking >2 miles a day …Walking >2 miles a day on rough ground …Climbing >20 flights of stairs a day”	Y	0								“… information was requested on the age of starting and finishing the job and whether it involved each of seven physical demands … (d) walking for more than two hours a day; (e) climbing more than 20 flights of stairs a day; … and (g) walking for more than two hours a day over rough ground”	A & E	2382
119	116	Lockhart_2004	Lockhart	2004	The effects of age and stress associated with a fear of falling on gait adjustments					0																									0
120	117	Aschan_2004	Aschan	2004	Assessment of slip resistance of lumber wraps during frosty winter conditions	1	1	J	Assessing sliperiness of lumbar wraps	1	GL					6	n/a	6							6	Lumber wraps							"Six different lumber wraps...They were selected so that some of the wraps were estimated in advance to have different slip resistance properties."		1			Y		Y - Surface dimensions	Force plate	Likert scale	“The rating was performed concurrently by using a scale similar… (1) slippery; (2) moderately slippery; (3) neutral/uncertain; (4) moderately slip resistant; and (5) slip resistant…measurements of DCOF values…were performed with the laboratory apparatus of FIOH”	A	5
121	118*	Berger_2004*	Berger	2004	Demands on finite cognitive capacity cause infants' perseverative errors	2	1	J	Investigating individual infant cognitive capacity on different terrains	1	GL					2	n/a	2	1	Flat							1	Down					“Floor condition… on flat, carpeted ground. Bright yellow mats (34 cm x 45 cm) served as markers for where babies started each trial and for where parents sat. Babies walked ... on the floor to their parent, 3 ft (1 m) away …Staircase condition…. Next, infants were tested in the difficult staircase condition. The floor and stair conditions were identical, except that infants began each trial on t…	Y (1 of 2)	1	l					n/s		"Babies walked ... on the floor to their parent, 3 ft (1 m) away …Staircase condition…. Next, infants were tested in the difficult staircase condition. The floor and stair conditions were identical, except that infants began each trial on the platform … …staircase had four risers up to the platform and low handrails. …"	C	20	Infant (13 month old)
122	118*	Berger_2004*	Berger	2004	Demands on finite cognitive capacity cause infants' perseverative errors	2	2	J	Investigating infant cognitive capacity with a goal directed taskon different terrains	1	GL					2	n/a	2	1	Flat							1	Down					“identical surfaces (just differing task) as Study 1 in Berger_2004”	Y (1 of 2)	1	l					n/s		“identical surfaces (just differing task) as Study 1 in Berger_2004”	C	20	Infant (13 month old)
123	119	Bonnin_2004	Bonnin	2004	Midterm results of the Salto Total Ankle Prosthesis	1	1	J	Functional ability of midterm wear of ankle prosthesis	1					Qu	n/a	n/a	n/a															49 patients can walk easily on uneven ground, 14 patients are able to run, 76 patients ascend stairs normally, and 63 patients descend stairs normally		0							Multiple choice	A function evaluation form was completed preoperatively, and then at each followup by one observer. It included all the parameters used in the e.g. “Walk on uneven ground…Normal? Difficult? Apprehension? Unable?”	Other	98	Prosthesis (ankle) wearers
124	120	Cham_2004	Cham	2004	Gait adaptations during load carrying on level and inclined surfaces	1	1	J	Assessing how load affect gait on differnent slopes	1	GL					3	n/a	3	1	0°			2	Decline									“included three ramp angles (0 ◦, 5◦, 10◦)”		1	lwd	d				n/s		“…ramp is 1.8 m long and 1.0 m wide with a 1.4 m horizontal extension at the lower end. The top surface is made of 1.9 cm thick plywood covered with vinyl tile flooring…included three ramp angles (0 ◦, 5◦, 10◦)”	A	10
125	121	Meier_2004	Meier	2004	The 'shape&roll' prosthetic foot: II. Field testing in El Salvador	1	1	J	How shape-and-roll prosthesis affects gait	1					Qu	n/a	n/a	n/a															” Walking performance over uneven ground … Handling inclined slopes …normal walking”		0							Multiple choice	“” Walking performance over uneven ground …Much better … Better … No difference in performance … Worse …Much worse …	Other	12	Paraplegic (prosthesis wearers)
126	122	Menz_2004	Menz	2004	Walking Stability and Sensorimotor Function in Older People with Diabetic Peripheral Neuropathy	1	1	J	Assess acceleration patterns for people with diabetes on different surfaces	1	GL & Co					2	n/a	2	1	Level	1	Irregular (blocks)											“Irregular walking surface….20-m long by 1.5-m wide walkway…a 5-mm pile of artificial grass underlain with two layers of 20-mm thick soft foam rubber and 20-mm thick wooden blocks of varying sizes and shapes in an arbitrary manner…level corridor.” NB - Same as 111 and 112	Y (1 of 2)	1	lwd					n/s		“Irregular walking surface….20-m long by 1.5-m wide walkway…a 5-mm pile of artificial grass underlain with two layers of 20-mm thick soft foam rubber and 20-mm thick wooden blocks of varying sizes and shapes in an arbitrary manner…level corridor.” NB - Same as 111 and 112	Other	30	Diabetes	A	30
127	123	Restat_2004	Restat	2004	Geographical slant facilitates navigation and orientation in virtual environments					0																									0
128	124	Richardson_2004_A	Richardson	2004	Interventions Improve Gait Regularity in Patients with Peripheral Neuropathy while Walking on an Irregular Surface under Low Light					0																									0
129	125	Richardson_2004_B	Richardson	2004	A comparison of gait characteristics between older women with and without peripheral neuropathy in standard and challenging environments	1	1	J	To compare older women with and without peripheral neuropathy in simple and compex settings	1	GL					2	n/a	2	1	Flat	1	Irregular (blocks)											“The SE included a flat, linoleum tile walking surface … The CE included an irregularly contoured walking surface …”		1	lwd					n/s		“The walkway (1.5 x 10m) was created by randomly arranging prism-shaped pieces of wood (1.5 cm high, 3.5 cm wide, 6– 16 cm long) beneath dark industrial carpet (Figure 1).”	Other	12	Peripheral neuropathy	E	12
130	126	Liu_2005	Liu	2005	Aging effect on joint moment generation strategy in successful reactive-recovery from unexpected slips	1	1	J	Determine age affects on joint moments when walking on slippery terrain	1	GL					1	1	2	1	Linear					1	Soapy							Basically, participants were instructed to walk normally on a linear walkway (1.5m×15.5m) with the protection of overhead harness system. Unexpected slips were created by introducing slippery floors... More details in referenced study sharing same protocol		1	lw		Y			n/s		Basically, participants were instructed to walk normally on a linear walkway (1.5m×15.5m) with the protection of overhead harness system. Unexpected slips were created by introducing slippery floors... Found in related article (not cited here... "Slippery surface were covered with soap and water mixture (2:3) to reduce thecoefficient of friction (COF) (dynamic COF was 0.07)."	A	9		E	9
131	127	Dura_2005	Dura	2005	Identification of floor friction safety level for public buildings considering mobility disabled people needs	1	1	J	Determine which gait pathology is associated with highest COF and how this compares across different terrains	1	GL					6	1	6	6	Ceramic, Epoxy & Synthetic					1	Water							“Synthetic, Rough ceramic tile, Smooth ceramic tile, Rough ceramic tile, Synthetic Epoxy…experimental setup with wet surface conditions to obtain the RCOF”		1			Y		Y - Surface dimensions	Skid tester	Ranking	A smaller sample of surfaces was then selected to obtain a representative range of DCOF and COV values Floors were also tested using the British Portable Skid Tester because it is the test method that appears in the Spanish standard UNE 41510 for public buildings.... AHP enables a person to make a pair-wise comparison between surfaces obtaining a numerical ranking for each surface.	Other	7	Gait pathologies (various)
132	128	Fong_2005	Fong	2005	Lower-extremity gait kinematics on slippery surfaces in construction worksites	1	1	J	Investigate lower body kinematics on different surfaces, shoes and contaminants	1	GL					2	3	8	2	Cement & Wood					3	Oily, Water & Sand							The two most popular types of flooring surfaces included cement plates (57.3%) and wooden plates (33.3%), which were chosen because they had comparable popularity. The four selected contaminant conditions included dry, sand (43.4%), water (38.7%), and oil (33.3%).		1	l		Y					"5-m walkways…. The DCOF of all 16 footwear/flooring/contaminant conditions..The amounts of the contaminants were about 1 L·m2 for sand, and 0.5 L·m2 for water and oil, as they could form a thin layer on the flooring surface without spilling off the surface. The oily condition was prepared with motor oil (elf 10W40 motor oil), w	A	15
133	129	Kersting_2005	Kersting	2005	Modulation of mechanical and muscular load by footwear during catering	1	1	J	Effect of load and footwear on different terrains for waiters serving	3	GL	Mx	Tr			5	1	5	2	Paved, PVC	1	Gravel			1	Water	2	Up & down					"paved surface, gravel and wet PVC and stairs…"		1	lwd				Y - Surface depth (uneven only) & COF	n/s		"Dimensions on diagram"	A	16
134	130	Lockhart_2005	Lockhart	2005	Effects of aging on the biomechanics of slips and falls	1	1	J	To investigate the process of initiation, detection, and recovery of inadvertent slips and falls in all ages	1	GL					2	1	2	2	Carpet & Vinyl					1	Oily							: outdoor carpet (Beau Lieu 0.25-inch [0.63 cm] Olefin) and vinyl tile (Armstrong). The vinyl tile surface was covered with motor oil (10W40) to reduce the coefficient of friction (COF). The available dynamic COF (ADCOF) for each surface was measured using a standard 4.54-kg (10-pound) horizontal pull slip meter with a rubber sole material on the force platform and found to be 1.80 for the outdoo…		1	lw		Y		Y - Surface dimensions	slipmeter		: outdoor carpet (Beau Lieu 0.25-inch [0.63 cm] Olefin) and vinyl tile (Armstrong). The vinyl tile surface was covered with motor oil (10W40) to reduce the coefficient of friction (COF). The available dynamic COF (ADCOF) for each surface was measured using a standard 4.54-kg (10-pound) horizontal pull slip meter with a rubber sole material on the force platform and found to be 1.80 for the outdoo…	A	28		E	14
135	131	Menz_2005	Menz	2005	Gait instability in older people with hallux valgus	1	1	J	Assess gait changes for elderly people with halux valgus	1	GL & Co					2	n/a	2	1	Level	1	Irregular (blocks)											“Irregular walking surface….20-m long by 1.5-m wide walkway…a 5-mm pile of artificial grass underlain with two layers of 20-mm thick soft foam rubber and 20-mm thick wooden blocks of varying sizes and shapes in an arbitrary manner…lino covered evel corridor.” NB - Same as 111 and 112 and 122	Y (1 of 2)	1	lwd					n/s		“Irregular walking surface….20-m long by 1.5-m wide walkway…a 5-mm pile of artificial grass underlain with two layers of 20-mm thick soft foam rubber and 20-mm thick wooden blocks of varying sizes and shapes in an arbitrary manner…lino covered evel corridor.” NB - Same as 111 and 112 and 122	E	71
136	132	Oates_2005	Oates	2005	Control of dynamic stability during gait termination on a slippery surface	1	1	J	Examine the response to an unexpected slip in gait termination	1	GL					2	n/a	2	1	Locked rollers					1	Roller							“a 4-inch-high wooden walkway with aluminum rollers covering one forceplate …5 of the first 20 trials required termination on a set of locked rollers [non-slippery stop (NS) trials]… however, the rollers were unlocked without the subject’s knowledge to create a slippery surface [slippery stop (SS) trials] “		1	lwd		Y			n/s		“a 4-inch-high wooden walkway with aluminum rollers covering one forceplate…” Found in related article (not cited here… “The rollers [mass of 38.6 kg; roller diameter 2.54 cm; static coefficient of friction (s) 0.04, dynamic coefficient of friction (D) 0.03] were mounted on a force plate and sat flush in the middle of a 6.5-m-long, 3.8-cm-elevated wooden walkway with crash mats along the sides”	A	8
137	133	Oka_2005	Oka	2005	Falls in peripheral neuropathy					0																									0
138	134	Richardson_2005	Richardson	2005	Gait analysis in a challenging environment differentiates between fallers and nonfallers among older patients with peripheral neuropathy	1	1	J	Identify differences in gait between fallers and non-fallers with peripheral neuropathy	1	GL					2	n/a	2	1	Flat	1	Irregular (blocks)											“The SE included a flat, linoleum tile walking surface … The CE included an irregularly contoured walking surface …” NB - same as 125		1	lwd					n/s		“The walkway (1.5 x 10m) was created by randomly arranging prism-shaped pieces of wood (1.5 cm high, 3.5 cm wide, 6– 16 cm long) beneath dark industrial carpet (Figure 1).” NB - same as 125	Other	22	Peripheral neuropathy, fallers	Other	20	Peripheral neuropathy, non-fallers
139	135	Stefanucci_2005	Stefanucci	2005	Distances appear different on hills					0																									0
140	136	Thies_2005_A	Thies	2005	Effects of surface irregularity and lighting on step variability during gait: A study in healthy young and older women	1	1	J	Assessing spatiotemporal gait changes for young and older women on irregualr terrains	1	GL					2	n/a	2	1	Flat	1	Irregular (blocks)											"10 m long × 1.5 m wide walkway ... The flat surface was the vinyl-tiled floor of the laboratory, while the irregular surface consisted of triangular wooden prisms (H = 1.5 cm, W = 3.5 cm, L = 6–16 cm) that were distributed randomly, 26 pieces to the square meter, on the tiled floor underneath one layer of industrial carpet .." NB - same as 125 & 134		1	lwd					n/s		"10 m long × 1.5 m wide walkway ... The flat surface was the vinyl-tiled floor of the laboratory, while the irregular surface consisted of triangular wooden prisms (H = 1.5 cm, W = 3.5 cm, L = 6–16 cm) that were distributed randomly, 26 pieces to the square meter, on the tiled floor underneath one layer of industrial carpet .." NB - same as 125 & 134	E	12		A	12
141	137	Thies_2005_B	Thies	2005	Influence of an irregular surface and low light on the step variability of patients with peripheral neuropathy during level gait	1	1	J	Evaluate gait paramters for different terrains and lighting	1	GL					2	n/a	2	1	Flat	1	Irregular (blocks)											Flat surface trials ... 1.5 m x 10 m walkway of linoleum tile. The irregular surface consisted of randomly arranged triangular wooden prisms (26 pieces/m2 , H = 1.5 cm, W = 3.5 cm, L = 6–16 cm) placed under a strip of industrial carpeting...The prisms were placed under the middle 6.5 m long section of the 10 m long straight walkway. NB - same as 125 & 134, 136		1	lwd					n/s		Flat surface trials ... 1.5 m x 10 m walkway of linoleum tile. The irregular surface consisted of randomly arranged triangular wooden prisms (26 pieces/m2 , H = 1.5 cm, W = 3.5 cm, L = 6–16 cm) placed under a strip of industrial carpeting...The prisms were placed under the middle 6.5 m long section of the 10 m long straight walkway. NB - same as 125 & 134, 136	Other	42	Peripheral neuropathy, A & E
142	138	Guo_2006	Guo	2006	Study of the control mechanism of new-type intelligent prosthesis based-on the NN recognition					0																									0
143	139	Betker_2006	Betker	2006	Center of mass approximation during walking as a function of trunk and swing leg acceleration	1	1	C	To test the effectiveness of a minimal number of parameters to assess CoM	1	GL					2	n/a	2	1	Firm	1	Irregular (dowelling)											“A diagram of the 7 m long walkway, consisting of a fixed floor surface, an irregular doweling surface and a firm surface…the doweling surface measured 1.2 m x 0.8 m (W x L) and had pieces of doweling 2.4 cm in diameter of length 2.5 cm spaced in an grid 5.6 cm apart; this surface was used to emulate environmental uncertainty.”		1	lwd					n/s		“A diagram of the 7 m long walkway, consisting of a fixed floor surface, an irregular doweling surface and a firm surface…the doweling surface measured 1.2 m x 0.8 m (W x L) and had pieces of doweling 2.4 cm in diameter of length 2.5 cm spaced in an grid 5.6 cm apart; this surface was used to emulate environmental uncertainty.”	A	15
144	140	Liu_2006	Liu	2006	Aging effect on initial postural responses of unperturbed foot to unexpected slips	1	1	C	Assess the affect of ageing on postural change at the start of a slip when walking	1	GL					1	1	2	1	Linear					1	Lubricant							“Briefly, participants were instructed to walk normally on a linear walkway (1.5m´15.5m) …Unexpected slips were induced by changing the dry floor surface into slippery surface (covered with 3:1 KY-Jelly and water mixture) without participants’ awareness.”		1	lw				Y - COF	n/s		“Briefly, participants were instructed to walk normally on a linear walkway (1.5m´15.5m) …Unexpected slips were induced by changing the dry floor surface into slippery surface (covered with 3:1 KY-Jelly and water mixture) without participants’ awareness.”	E	23		A	20
145	141	Beule_2006	Beule	2006	Otolith function assessed with the subjective postural horizontal and standardised stance and gait tasks					0																									0
146	142	Burnfield_2006	Burnfield	2006	Prediction of slips: an evaluation of utilized coefficient of friction and available slip resistance	1	1	J	Investigate the relationship between slip resistance (measured by a VIT) and peak COFU (measured by forceplate) on the probability of a slip when walking	1	GL					1	1	2	1	Vinyl					1	Lubricant							“To camouflage the location of the force plate within the walkway, each was covered with smooth vinyl composition tile….a petroleum-based contaminant (WD-40; WD-40 Company, San Diego, CA, USA; viscosity ¼ 5 centipoise)”		1	lw		Y			forceplate & tribometer		“All walking trials were conducted on a 10-m walkway with the middle 6 m designated for data collection….The slip resistance of the floor surface was measured using a VIT…and peak COFU (determined from force plate recordings)...a petroleum-based contaminant (WD-40; WD-40 Company, San Diego, CA, USA; viscosity ¼ 5 centipoise)”“	A	52
147	143	Dou_2006	Dou	2006	Pressure distribution at the stump/socket interface in transtibial amputees during walking on stairs, slope and non-flat road					0																									0
148	144	Fung_2006	Fung	2006	A treadmill and motion coupled virtual reality system for gait training post-stroke	1	1	J	To test the feasibility of VR system to promote walking ability post-stroke	1				VR		3	n/a	3					3	Corridor, Park & Street (virtual hills - Incline, Decline, Left & Right)									“3 VE scenarios (corridor walking, street crossing and park stroll) … through different levels of complexity requiring … changes in surface slope…adapting to the change in surface slope in both pitch (up-down) and roll (left-right) planes”		1	l				Y - Angle	n/s		“The distance walked in each trial from the starting point to the destination was kept constant at 39 m….	Other	2	Stroke, E	E	1
149	145	Gard_2006	Gard	2006	Assessment of anti-slip devices from healthy individuals in different ages walking on slippery surfaces	1	1	J	To test the best anti-slip devices for different age groups	1		n/s				1	5	5							5	Icy, Icy w gravel, Icy w salt, Icy w sand & Icy w snow,							“each 10 m long, were prepared: Ice with sand (180 g/m2), Ice with gravel (4–8 mm ca 150 g/m), Ice with 3–5 mm snow, Ice, Ice with salt (9 g/m)” NB - same as 88, 84 and 81 and 103		1	lwd				Y - COF	n/s		“each 10 m long, were prepared: Ice with sand (180 g/m2), Ice with gravel (4–8 mm ca 150 g/m), Ice with 3–5 mm snow, Ice, Ice with salt (9 g/m)”	A & E	107
150	146	Heiden_2006	Heiden	2006	Adaptations to normal human gait on potentially slippery surfaces: The effects of awareness and prior slip experience	1	1	J	Quantify awareness and prior slip experience in slab based slip studies	1	GL					4	n/a	4	2	Foil & Sandpaper					2	Wax paper & Printer paper							“ Glued to the back of the sandpaper were four materials: wax paper (friction = 0.10 0.01), office printer paper (0.15 0.03), nothing, i.e., the backing of the sandpaper was used (0.18 0.04) and aluminum foil (>0.60).”		1	lw		Y			n/s & tribometer		“40 cm 60 cm sheets of paper placed on a 40 cm 60 cm polished aluminum plate mounted to the top of the slip plate, level with the surrounding floor. ....The coefficients of friction were determined using drag sled tests ”	A	68
151	147*	Joh_2006*	Joh	2006	Why walkers slip: Shine is not a reliable cue for slippery ground	4	1	J	Open-ended survey asking cues used to predict a slippery floor	1					Qu	n/a	n/a	n/a															“Each response was broken down into major descriptive … one of five categories. Words or phrases about shine ...(“gloss,” “shiny,” “glare”). Words or phrases about contaminants … (“wet,” “something spilled,” “wax,” “ice”)... texture category … (“smooth,” “rough”). Warning signs ...(“Wet Floor,” “Slippery When Wet,” “Caution”). Finally, a miscellaneous category ... references to banana peels, ball…		0							Categories	written responses to a single question: “By only looking at it, how would you tell if the floor was slippery?” “Each response was broken down into major descriptive … one of five categories. Words or phrases about shine ...(“gloss,” “shiny,” “glare”). Words or phrases about contaminants … (“wet,” “something spilled,” “wax,” “ice”)... texture category … (“smooth,” “rough”). Warning signs ...(“Wet …	A	150
152	147*	Joh_2006*	Joh	2006	Why walkers slip: Shine is not a reliable cue for slippery ground	4	2	J	Perception of surface shine and slipperiness in a lab	1	GL					9	n/a	9							9	Glossy foamboards							“We constructed nine custom-made surfaces. To ensure consistent texture …we painted foam core boards (61.00 cm wide 81.30 cm long, 0.48 cm thick) with nine color–gloss combinations: black, blue, and white colors..each mixed with low-, medium-, and high-gloss levels.”		1	lw		Y			n/s & Calculation using mass	Likert scale	“we derived an estimate of the static COF. A lead block is widely accepted for measuring static COF because weight does not affect static COF .. the COF of the test surfaces were similar across colors and decreased as gloss level increased. The COF for the least slippery, low-gloss surfaces was .78 averaged across colors…The COF for the most slippery, high-gloss surfaces was .38. The COF for the …	A	32
153	147*	Joh_2006*	Joh	2006	Why walkers slip: Shine is not a reliable cue for slippery ground	4	3	J	Perception of surface shine and slipperiness outside	1		Pa				9	n/a	9							9	Glossy foamboards							Same as study 2 in Joh_2006		1	lw		Y			n/s & Calculation using mass	Likert scale	Same as study 2 in Joh_2006	A	18
154	147*	Joh_2006*	Joh	2006	Why walkers slip: Shine is not a reliable cue for slippery ground	4	4	J	Preferred walking choice based on surface glossiness	1	GL					9	n/a	9							9	Glossy foamboards							Same as study 2 in Joh_2006		1	lw		Y			n/s & Calculation using mass		Same as study 2 in Joh_2006	A	18
155	148	Li_2006	Li	2006	Outdoor falls among middle-aged and older adults: a neglected public health problem	1	1	J	Assess outdoor fall risk for middle aged and elderly people	1					Db	n/a	n/a	n/a															“TABLE 1… Garden, patio, porch, deck…Outdoor park, recreation area … Parking garage, parking lots ….Outdoor stairs … Other outdoor … Activity during fall … Walking up or down . Uneven surface… Wet surface …Slipped on something …On hard surface”		0							Self reported (subjects)	"...Self-Reported Outdoor Falls With Selected Characteristics by Gender and Age Group"	A	185		E	112
156	149	MacLellan_2006	MacLellan	2006	Stepping over an obstacle on a compliant travel surface reveals adaptive and maladaptive changes in locomotion patterns	1	1	J	Assess how movements change toward an obstacle on a compliant surface (also assessed without obstacle)	1	GL					2	n/a	2	1	Ground									1	Foam			“Two blocks of walking trials were collected… 20 baseline ground walking trials and 20 compliant surface walking trials…. A medium density foam… During the baseline condition, thin lengths of green mat were placed on the ground to keep the walking area constant between the two conditions.”	Y (1 of 2)	1	lwd					n/s		“A medium density foam (5 m long, 0.91 m wide, 0.12 m deep) was used as the compliant walking surface in this study...20 baseline ground walking trials	A	6
157	150	Moyer_2006	Moyer	2006	Gait parameters as predictors of slip severity in younger and older adults	1	1	J	Investigate the relatioship between slip sevirty and change in gait	1	GL					1	1	2	1	Vinyl					1	Lubricant							“Two or three dry trials were then collected (‘baseline dry’), …Then, without the participant’s knowledge, a diluted glycerol solution (75% glycerol, 25% water) was applied”		1	l		Y			Slipmeter		“Subjects walked along an 8.5 m long vinyl-tiled walkway… The surface of the left/leading foot force plate was extended such that its dimensions were 0.7560.4 m…a diluted glycerol solution (75% glycerol, 25% water) was applied to the left/leading foot force plate”	A	16		E	11
158	151	Siegmund_2006	Siegmund	2006	The effect of subject awareness and prior slip experience on tribometer-based predictions of slip probability	1	1	J	Quantify the relationship between the probability of slipping and tribometer-based measurements of floor friction and if this is affected by awareness & prior slip experience	1	GL					4	n/a	4	2	Foil & Sandpaper					2	Wax paper & Printer paper							“ Glued to the back of the sandpaper were four materials: wax paper (friction = 0.10 0.01), office printer paper (0.15 0.03), nothing, i.e., the backing of the sandpaper was used (0.18 0.04) and aluminum foil (>0.60).” NB - same as 146		1	lw		Y			n/s & Tribometer		Friction between the paper sheets and the aluminum force plate surface was measured using two tribometers: a drag sled (DS) designed in accordance with the National Standards of Canada CAN2-75.1-M77, and a variable incidence tribometer (VIT; English XL, William English Inc., Alva, FL)...40 cm _x0002_ 60 cm sheets of paper placed on a 40 cm _x0002_ 60 cm polished aluminum plate mounted to the top …	A	68
159	152	Simpson_2006	Simpson	2006	Physiological variables and performance markers of serving soldiers from two elite" units of the British Army"					0																									0
160	153	Troy_2006	Troy	2006	Recovery responses to surrogate slipping tasks differ from responses to actual slips	1	1	J	Assess the differences in lower extremity and trunk kinematics in a simulated slip vs an actual slip	1	GL					2	1	3	1	Unperturbed					2	Oily & Platform							"unperturbed walk…artificial ice...Slipping platform"		1	lw				Y - COF	n/s		The target was marked as a red ‘‘X’’ on a 120 cm 120 cm piece of Plexiglas…Slips were induced using both a custom slipping platform and previously described ‘‘artificial ice’’... The slipping platform consisted of three 120 cm 240 cm raised plywood platforms laid end-to-end to create a 120 cm x 720 cm walkway... Each surface could slide a maximum distance of 62 cm in the direction of walking. Und…	A	22
161	154	Vines_2006	Vines	2006	Walk on the wild side					0																									0
162	155	Chockalingam_2006	Chockalingam	2006	Postural differences in the shoulder girdle during normal locomotion in treadmill vs. over ground walking	1	1	B	To examine differences between treadmill and over ground walking at the pelvis and shoulder	2	GL		Tr			2	n/a	2	2	Ground & Tr													The study was conducted in a gait laboratory with a walkway of 9m.		1	l					n/s		The study was conducted in a gait laboratory with a walkway of 9m.	A	14
163	156	Pendharkar_2007	Pendharkar	2007	Comparing the head and trunk accelerations during a free walk using MTx sensors	1	1	C	Compare acceleration signals at the head and trunk over different terrains outdoors	1		Pa				2	n/a	2	1	Cement	1	Cobbled											"walked a defined route which consisted of ...cemented and cobbled surfaces, tiled and cemented surfaces of the same length around the London Bridge suburb in London."	Y	0								"walked a defined route which consisted of ...cemented and cobbled surfaces, tiled and cemented surfaces of the same length around the London Bridge suburb in London."	A	5
164	157	Khandoker_2007	Khandoker	2007	Regulation of minimum toe clearance variability in the young and elderly during walking on sloped surfaces	1	1	C	Investigate whether minimum toe clearance (MTC) is altered g on sloped surfaces, and if this changes with age	0						3	n/a	3	1	0°			2	Incline & Decline									Whilst participants walked at the gradients of - 3°, 0° and +3°		1		d			Y - Surface dimensions	n/s		Whilst participants walked at the gradients of - 3°, 0° and +3°	A	9		E	9
165	158	Wang_2007	Wang	2007	Accelerometry based classification of walking patterns using time-frequency analysis	1	1	C	Identify flat walking and inclined walking using time frequency analysis	1	Co					5	n/a	5	1	Flat			2	Incline & Decline			2	Up & Down					The five walking patterns were specifically walking flat, walking slope-up, walking slope-down, walking stairs-up and walking stairs-down	Y	0								The five walking patterns were specifically walking flat, walking slope-up, walking slope-down, walking stairs-up and walking stairs-down	A	52
166	159	Burridge_2007	Burridge	2007	Walking on an uneven surface: The effect of common peroneal stimulation on gait parameters and relationship between perceived and measured benefits in a sample of participants with a drop-foot	1	1	J	Examine the use of the drop-foot stimulator on even and uneven surfaces	1	GL					2	n/a	2	1	Even	1	Uneven (blocks)											even surface (linoleum), and on an uneven surface created by randomly placing eight small strips of wood, measuring 2 cm high and 5 cm wide, underneath a 10-m length carpet to simulate walking in a natural, outdoor environment in which surfaces are often unpredictably uneven.	Y (1 of 2)	1	ld					n/s		"even surface (linoleum), and on an uneven surface created by randomly placing eight small strips of wood, measuring 2 cm high and 5 cm wide, underneath a 10-m length carpet to simulate walking in a natural, outdoor environment in which surfaces are often unpredictably uneven."	Other	13	Stroke drop foot	Other	7	Multiple sclerosis drop foot
167	160	Chambers_2007	Chambers	2007	Slip-related muscle activation patterns in the stance leg during walking	1	1	J	Assess muscle activity during an expected or unexpected slip	1	GL					1	1	2	1	n/s					1	Lubricant							Two to three dry trials were collected, ‘‘baseline dry’’ (BD). Then, without the participant’s knowledge, the diluted glycerol solution (75% glycerol:25% water) was appliednd another...‘unexpected slip’’		1	l		Y			n/s & slipmeter		8.5 m walkway...Two to three dry trials were collected, ‘‘baseline dry’’ (BD). Then, without the participant’s knowledge, the diluted glycerol solution (75% glycerol:25% water) was applied.... The slip index of the dry tile was .55, while the contaminant was .03, as measured with the English XL slip meter device.	A	11		E	9
168	161*	DeMott_2007*	DeMott	2007	Falls and gait characteristics among older persons with peripheral neuropathy	2	1	J	Identify gait characteristics on smooth and irregular surfaces associated with falls in peripheral neuropathy	1	GL					2	n/a	2	1	Smooth	1	Irregular (blocks)											Smooth surface ... To create an irregular surface, a 1.5- by 10-m piece of industrial carpet was modified by randomly arranging prism-shaped pieces of wood NB - same as 125 & 134, 136, 137	Y (1 of 2)	1	lwd					n/s		Smooth surface ... To create an irregular surface, a 1.5- by 10-m piece of industrial carpet was modified by randomly arranging prism-shaped pieces of wood (height 1.5 cm, width 3.5 cm, length 6 –16 cm) beneath the middle 6.5-m section of the carpet at a density of 26 pieces per meter2 (Fig. 1). NB - same as 125 & 134, 136, 137	Other	20	Peripheral neuropathy, A & E
169	161*	DeMott_2007*	DeMott	2007	Falls and gait characteristics among older persons with peripheral neuropathy	2	2	J	To determine the frequency and circumstances of falls in elderly with peripheral neuropathy	1					Qu	n/a	n/a	n/a															"…reported falls...nine (11.8%) were described as slips on an icy or wet surface, and 51 (67.1%) were attributed to a surface irregularity."		0							Self reported (subjects)	Each subject was given 26 bimonthly calendars,... indicate whether they had experienced any falls.... comment on the nature of the falls	Other	20	Peripheral neuropathy, A & E
170	162	Didomenico_2007	Didomenico	2007	Association of subjective ratings of slipperiness to heel displacement following contact with the floor	1	1	J	To explore how well subjective ratings of slipperiness relate to the actual hazard of slipping	1	GL					3	n/a	3	1	Plywood					2	Derlin & Teflon							“Participants walked on (1) painted plywood, (2) DelrinTM and (3) TeflonTM, creating low, medium and high slip floor conditions, respectively. The plywood and DelrinTM were always presented dry. The TeflonTM was dry when initially presented within each block, although an aerosol furniture polish was selected as a contaminant for use as needed with this high slip floor panel. “		1	lw		Y			slipmeter and n/s	Likert scale	“Walking trials were conducted on an 8-m linear runway…40 cm wide 60 cm long forceplate mounted to a concrete footing ... During the experimental session one of three 12 mm thick covers was bolted to the force plate to alter the floor surface ... The available COF measurements of the floor surfaces were determined by ...a Brungraber Mark II slipmeter” & "A visual analog scale was used to assign a…	A	31
171	163	Ikemoto_2007	Ikemoto	2007	The roles of CPG phase modulation and reflexive muscular patterns in balance recovery reflexive responses to perturbation during walking - a simulation study					0																									0
172	164*	Joh_2007*	Joh	2007	Gauging Possibilities for Action Based on Friction Underfoot	5	1	J	To assess subject perception of slopes walking without slipping or falling.	1	GL					3	n/a	3	3	carpet, vinyl, rubber			n/s	Decline, Subject varied slope with remote									“Participants reported four judgments for each of the three surfaces (vinyl, carpet, and rubber)… The sloping walkway was composed of two flat sections flanking a middle sloping section (each 86 cm wide 92 cm long) that participants adjusted via a hand-held remote.”		1	lw	d				Protractor	Walkability	"The sloping walkway was composed of two flat sections flanking a middle sloping section (each 86 cm wide 92 cm long) that participants adjusted via a hand-held remote. Protractors on the sides of the walkway out of participants’ sight indicated the angle of slant to the experimenter". & Adjust the slant to the steepest degree that you think you could walk down without slipping or falling.	A	24
173	164*	Joh_2007*	Joh	2007	Gauging Possibilities for Action Based on Friction Underfoot	5	2	J	To assess whether exploratory movements and tactile info changes perception of slope walking	1	GL					3	n/a	3	3	carpet, vinyl, rubber			n/s	Decline, Subject varied slope with remote									Same as study 1 in Joh_2007		1	lw	d				Protractor	Walkability	Same as study 1 in Joh_2001	A	24
174	164*	Joh_2007*	Joh	2007	Gauging Possibilities for Action Based on Friction Underfoot	5	3	J	To assess how shoes impact perception of slope walking without slipping or falling	1	GL					1	n/a	1	1	carpet			n/s	Decline, Subject varied slope with remote									Same as study 1 in Joh_2007 except only carpet surface used		1	lw	d				Protractor	Walkability	Same as study 1 in Joh_2001	A	24
175	164*	Joh_2007*	Joh	2007	Gauging Possibilities for Action Based on Friction Underfoot	5	4	J	To assess how surface type and slope of starting position affects percpetion of slope walking	1	GL					3	n/a	3	3	carpet, vinyl, rubber			n/s	Decline, Experimenters varied, increments of 5°									“…the walkway was covered with vinyl, carpet, or rubber as in Experiments 1 and 2….except that half of the trials began with the slope at 50° rather than at 90°…l, the slant was systematically increased in 5° increments until they slipped,”		1	lw	d				Protractor	Walkability	“tested on a new walkway built to accommodate adults’ height … A flat, stationary standing platform (87 cm wide 83 cm long 76 cm high) was connected to an adjustable slope (87 cm wide 90 cm long) everything else -same as study 1 in Joh_2001	A	24
176	164*	Joh_2007*	Joh	2007	Gauging Possibilities for Action Based on Friction Underfoot	5	5	J	To assess if one foot on slope affects perception of slope walking	1	GL					3	n/a	3	3	carpet, vinyl, rubber			n/s	Decline, Experimenters varied, increments of 5°									Same as study 4 in Joh 2007		1	lw	d				Protractor	Walkability	Same as study 4 in Joh 2007	A	24
177	165	Li_2007	Li	2007	Physiological and psychophysical responses in handling maximum acceptable weights under different footwear-floor friction conditions					0																									0
178	166	Liu_2007	Liu	2007	Backpack load positioning and walking surface slope effects on physiological responses in infantry soldiers	1	1	J	To examine the effect of backpack load and surface grade on gait	1			Tr			2	n/a	2	1	0°			1	Incline									"two surface grades (0% and 6%)"		1		p			Y - Surface dimensions	n/s		"two surface grades (0% and 6%)"	A	5
179	167	Lockhart_2007	Lockhart	2007	Age-related slip avoidance strategy while walking over a known slippery floor surface	1	1	J	To assess age-related slip avoidance by measuring gait parameters and muscle activity	1	GL					1	1	2	1	Vinyl					1	Soapy							Vinyl flooring materials (Armstrong) were used in this experiment to simulate a realistic environment. Soapy water (a mixture of two parts soap and three parts water) was applied to the vinyl floor as a contaminant.		1			Y		Y - Surface dimensions	forceplate		Friction requirement (the ratio of horizontal to vertical force (FH=FV) at peak 3) was measured for each participant through information gained by the force platforms for both normal and adjusted (contaminant) walking conditions	E	14		A	14
180	168	Marigold_2007	Marigold	2007	Gaze fixation patterns for negotiating complex ground terrain	1	1	J	What surfaces are fixated on when negotiating complex environment	1	GL					8	n/a	8	1	Solid	2	Irregular (rock holds) & Rocks	3	Decline, Left & Right	1	Polyethylene			1	Foam			“Walk … along a painted (medium shade of gray) wooden walkway (8.5 m long, 1.5 m wide and elevated 0.1 m) where six different types of ground terrain (two solid, three compliant, three rocky, three irregular, three tilt, and one slippery),		1	lwd	d		Compression	Y - COF	n/s, n/s & n/s		The solid surfaces were ... the same as the rest of the walkway ...The compliant surfaces were composed of medium-density foam (stiffness 13 kN/m; maximum compression of 0.08 m) ... The rocky surfaces were composed of a bed of small irregularly shaped rocks (ranging in size from 11.5 cm to 25 cm)... packed similar to a gravel walk....The irregular surfaces had irregularly spaced ... rock-climbing…	A	7
181	169	McGorry_2007	McGorry	2007	The use of a heel-mounted accelerometer as an adjunct measure of slip distance	1	1	J	To assess if an accelerometer can be used a measure of slip distance	1	GL					3	n/a	3	1	Plywood					2	Derlin & Teflon							“three surfaces were selected: low slip potential—a painted interior finish plywood with a non-slip coating; medium slip potential— DelrinTM; and high slip potential—TeflonTM. An aerosol furniture polish was selected as a contaminant for use as needed with the high slip potential floor panel “ Same as 162		1	lw		Y			slipmeter and n/s		“Walking trials were conducted on an 8-m linear runway…40 cm wide 60 cm long forceplate mounted to a concrete footing ... During the experimental session one of three 12 mm thick covers was bolted to the force plate to alter the floor surface ... The available COF measurements of the floor surfaces were determined by ...a Brungraber Mark II slipmeter” Same as 162	A	21
182	170	Musselman_2007	Musselman	2007	Walking tasks encountered by urban-dwelling adults and persons with incomplete spinal cord injuries	1	1	J	To compare daily walking tasks between able-bodied and ambulatory persons with incomplete spinal cord injuries.	1					Qu	n/a	n/a	n/a															"Walking survey given to participants with spinal cord injuries: Record surfaces you walked on that you found to be smooth, rough, slippery, soft, uneven or deep (see appendix for examples)." a. Smooth (e.g. linoleum, tile, hardwood) b. Rough (e.g. carpet, concrete, grass) c. Slippery (e.g. wet floor, ice, packed snow) d. Soft (e.g. sand, thick carpet, gym mat) e. Uneven (any surface that is not …		0							Self reported (subjects)	"... group similar items into one task (i.e. rather than having walking on linoleum and walking on hardwood flooring as separate tasks, consider both as walking on a smooth surface)...: Record surfaces you walked on that you found to be smooth, rough, slippery, soft, uneven or deep" "Walking survey given to participants with spinal cord injuries: Record surfaces you walked on that you found to be…	A	50		Other	16	Spinal cord injury
183	171	Powers_2007	Powers	2007	Assessment of walkway tribometer readings in evaluating slip resistance: A gait-based approach	1	1	J	To assess the viability of using slip riskto create a reference standard against tribometer readings	1	GL					3	1	6	3	Derlin, Laminate & Teflon					1	Water							Three flat smooth surfaces were tested in both a dry and wet condition: a high-pressure laminate... Teflons ...and Delrin		1	lw		Y			n/s & tribometers (x9)	Ranking	“To rank the slipperiness of the different surfaces objectively…from most to least slip resistance as determined by the walking trials….Nine tribometers were used to measure the COF of the six surfaces...20 _x0002_ 40 rectangular section embedded near the middle of a 10m walkway”	A	84
184	172	Raja_2007	Raja	2007	Physiological Cost Index in cerebral palsy - Its role in evaluating the efficiency of ambulation	1	1	J	To determine if the Physiclogical cost index differs while walking indoors on level ground and outdoors on an uneven surface.	2	n/s	Pa & R				2	n/a	2	1	level	1	Uneven (pebbles and asphalt)											“Indoor (level ground) …50-m walkway at a self-selected speed…Outdoor (uneven ground)…The terrain of the outdoor walkway selected was partly asphalt and partly loose pebbles, with a low gradient”		1	l				Y - Surface depth	n/s		“Indoor (level ground) …50-m walkway at a self-selected speed…Outdoor (uneven ground)...d 50 m on an uneven surface outdoors	C	15		Other	15	Cerebral palsy children
185	173	Su_2007	Su	2007	Dynamic stability of passive dynamic walking on an irregular surface					0																									0
186	174	Thies_2007	Thies	2007	What causes a crossover step when walking on uneven ground?. A study in healthy young women					0																									0
187	175	Wade_2007	Wade	2007	Ground reaction forces during human locomotion on railroad ballast	1	1	J	To determine the feasibility of using forceplate to measure the GRF on ballast surfaces	1	GL					3	n/a	3	1	Vinyl	2	Ballast surface											“...During the no-ballast conditions... leaving the vinyl tile as the exposed surface...A layer of 3-mm-thick carpet was attached to the floor before placing the ballast on the surface …The ballast surface conditions consist of ...marble ballast covering the walkway surface at two depths of approximately 63.5 mm (2.5 in.) or 101.6 mm"		1	lwd					n/s		“...along a 5-m-wide × 8.5-mlong vinyl tile walkway…A layer of 3-mm-thick carpet was attached to the floor before placing the ballast on the surface y…The ballast surface conditions consist of 31.75-mm (1¼-in.) marble ballast covering the walkway surface at two depths of approximately 63.5 mm (2.5 in.) or 101.6 mm…During the no-ballast conditions... leaving the vinyl tile as the exposed surface.	A	5
188	176	Tanaka_2008	Tanaka	2008	Study on the walking support machine indoors by assisting whole legs					0																									0
189	177	McGorry_2008	McGorry	2008	To slip or not to slip: A comparison of matched slip and non-sliptrials under similar conditions	1	1	C	To evaluate the kinematics and kinetics during early stance for matched trials of slips and non-slips	1	GL					3	1	3	2	Derlin and Teflon					1	Lubricant							"Surfaces of DelrinTMdry, TeflonTM dry and TeflonTM with contaminant (furniture polish – thickness <0.5mm)….COF measurements…Brungraber Mark II slipmeter…8m walkway… NB - only 1 surface tested wet		1	l		Y			n/s and slipmeter		"Surfaces of DelrinTMdry, TeflonTM dry and TeflonTM with contaminant (furniture polish – thickness <0.5mm)….COF measurements…Brungraber Mark II slipmeter…8m walkway…	A	22
190	178	Ozawa_2008	Ozawa	2008	Development of new Passive Exercise Equipment inducing contraction of functional muscles around knee joint without pain					0																									0
191	179	Allet_2008	Allet	2008	Reliability of diabetic patients' gait parameters in a challenging environment	1	1	J	To investigate the reliability of gait parameters measured with Physilog1 in diabetic patients walking on different surfaces	1		Pa & Fi				3	n/a	3	1	Tarmac	1	Cobbled									1	Grass	The walkway consisted of two 50 m-long tarred pathways, two 50 m grass, and two 20 m cobbled stone pathways.		1	l				Y - Surface depth	n/s		The walkway consisted of two 50 m-long tarred pathways, two 50 m grass, and two 20 m cobbled stone pathways.	Other	16	Diabetes
192	180	Atlas_2008	Atlas	2008	The diabetic foot load monitor: A portable device for real-time subject-specific measurements of deep plantar tissue stresses during gait	1	1	J	To develop a portable monitor suitable for lab use and can differentiate between activities of daily life	2	GL		Tr			6	n/a	6	2	Flat & Tr			2	Incline & Decline			2	Up & Down					"during free walking on a flat surface, during 2 min of treadmill walking at natural gait speed, during stair climbing, and during walking on a slope of 3.5 deg…(incline/decline up/down shown in figures)"	Y (4 of 6)	1		d			Y - Surface dimensions	n/s		"during free walking on a flat surface, during 2 min of treadmill walking at natural gait speed, during stair climbing, and during walking on a slope of 3.5 deg...…(incline/decline up/down shown in figures)"	A	6		Other	3	Diabetes
193	181	Beschorner_2008	Beschorner	2008	Impact of joint torques on heel acceleration at heel contact, a contributor to slips and falls	1	1	J	To examine the association of heel acceleration with fall risk,	1	GL					1	1	2	1	Vinyl					1	Lubricant							First, baseline gait trials (known dry environment) were collected. Second, a slip was induced unexpectedly using a diluted glycerol contaminant (75% glycerol/25% water) applied onto the force platform prior to the slip gait trial.		1	l		Y			slipmeter and n/s		The dynamic coefficient of friction of the shoe–floor interface was 0.53 and 0.03 for the dry and contaminated conditions, respectively, as measured by English XL VIT Slipmete...8.5 m long vinyl-tiled walkway	A	16		E	11
194	182	Betker_2008	Betker	2008	Ambulatory center of mass prediction using body accelerations and center of foot pressure	1	1	J	To assess whether COM may be acquired through body segment accelerations and COP.	1	GL					2	n/a	2	1	Firm	1	Irregular (dowelling)											"...7-m long walkway, consisting of a fixed floor surface, the test surface, and a firm surface,...two different test surfaces were used: 1) a firm surface, which was the same as the remainder of the walkway and 2) an irregular doweling surface….The walkway was covered in an outdoor carpet to keep the test surface unknown from the participant.		1	lwd					n/s		...7-m long walkway, consisting of a fixed floor surface, the test surface, and a firm surface,... The doweling surface measured 1.2 × 0.8 m (W × L) and had pieces of doweling 2.4 cm in diameter of length 2.5 cm spaced in a grid 5.6 cm apart.	A	15
195	183	Bialoszewski_2008	Bialoszewski	2008	Incidence of falls and their effect on mobility of individuals over 65 years of age relative to their place of residence					0																									0
196	184	Chang_2008_A	Chang	2008	A methodology to quantify the stochastic distribution of friction coefficient required for level walking					0																									0
197	185	Chang_2008_B	Chang	2008	The effect of contact area on friction measured with the portable inclinable articulated strut slipmeter (PIAST)	1	1	J	To investigate the effect of the contact area size on friction and perceived slipperiness	1	GL					5	2	15	1	Ceramic, Marble, Porcelain & Vinyl					2	Lubricant & Water							The five floor types used in the experiment... were: (A) a standard quarry tile with raised-profiled tread lines perpendicular to the walking direction; (B) standard flat quarry tile; (C) vinyl laminate with wood finish; (D) marble tile; (E) glazed porcelain tile...Surface conditions tested were either dry or contaminated with water or glycerol"		1	lw		Y			n/s and Tribometer	Continuous rating scale	For each floor type selected, a walkway of approximately 6.1 m long and 81.3 cm wide was constructed. …Smooth Neolite test liners were used for friction measurements in this experiment….They rated their perception of slipperiness ... by drawing a horizontal line across a vertical line representing the range of slipperiness	n/s	35
198	186	Fong_2008_A	Fong	2008	Lower extremity preventive measures for slips - joint moments and myoelectric analysis	1	1	J	To investigate musculoskeletal strategies when walking on potential slippery surfaces	1	GL					2	3	8	2	Cement & Wood					3	Oily, Water & Sand							, two surfaces (cement, 57%; wood, 33%) and four contaminants (dry; sand, 43%; water, 39%; oil, 33%) were investigated.		1	l		Y			Forceplate		Slipperiness was quantified by the value of dynamic coefficient of friction (DCOF) ...DCOF was measured in a mechanical slip-resistance test. ... used to drag an 11.8-kg-weighted shoe over the testing flooring surface 10 times over a force plate...A 5-m walking path was prepared by connecting several cement or wooden flooring plates by the university construction work unit.	A	15
199	187	Fong_2008_B	Fong	2008	Greater toe grip and gentler heel strike are the strategies to adapt to slippery surface	1	1	J	To nvestigate the plantar pressure distribution on wooden surface with different contaminants	1	GL					1	3	4	1	Wood					3	Oily, Water & Sand							."...walked 10 times on a 5-m walking path made of dry wooden surface...t. After walking on the dry surface, contaminants were added in the sequence of sand, water and oil (elf 10W40 motor oil).		1	l		Y			Forceplate		Slipperiness was quantified by the value of dynamic coefficient of friction (DCOF) ...DCOF was measured in a mechanical slip-resistance test. ... used to drag an 11.8-kg-weighted shoe over the testing flooring surface 10 times over a force plate...A 5-m walking path NB - same as 186	A	15
200	188	Galea_2008	Galea	2008	Barriers and facilitators for walking in individuals with intermittent claudication	1	1	J	To identify barriers and facilitators associated with walking for people with intermittent claudication	1					FG	n/a	n/a	n/a															Key questions asked participants to identify and describe their experience of barriers and facilitators regarding walking for exercise. A		0							Focus group comments	Characteristics of the physical environment affecting intermittent claudication pain included encounters with hills, uneven pavement, and smooth or bumpy surfaces, which presented a challenge even for walking short distances	Other	15	Intermittent claudication
201	189	Kendrick_2008	Kendrick	2008	Preventing childhood falls at home: meta-analysis and meta-regression					0																									0
202	190	Kim_2008	Kim	2008	The effects of 10% front load carriage on the likelihood of slips and falls	1	1	J	To evaluate if anterior load carriage would increase the likelihood of slips over a slippery floor	1	GL					1	1	2	1	Vinyl					1	Lubricant							A commonly used floor material (vinyl tile, Armstrong) was used in this experiment to represent a realistic environmental setting. A mixture of glycerin and pure water (4:1 ratio) was applied to the floor surface to create slipperiness.		1	lw		Y			Forceplate		Dynamic COF between the floor surface and an experimental shoe ... a standard 4.54 kg (10 lb.) horizontal pull slip-meter with a rubber sole material on the force platform...Participants walked at their preferred walking speed from one end of a linear track (15.5 m × 1.5 m)	A	5		E	5
203	191	Klint_2008	Klint	2008	Within-step modulation of leg muscle activity by afferent feedback in human walking	1	1	J	To investigate the within-step modulation of plantar flexor during walking	1	GL					5	n/a	5	1	0°			4	Incline & decline									On random trials the platform rotation was changed to one of five different inclinations (0 deg, ±2 deg, ±3 deg rotation in the parasagittal plane producing ankle increased dorsiflexion or plantar-flexion		1	l	d				n/s		10 m path,...On random trials the platform rotation was changed to one of five different inclinations (0 deg, ±2 deg, ±3 deg rotation in the parasagittal plane producing ankle increased dorsiflexion or plantar-flexion	A	19
204	192	Lesch_2008	Lesch	2008	Visually based perceptions of slipperiness: Underlying cues, consistency and relationship to coefficient of friction	1	1	J	To determine which visual cues are used to judge slipperiness, assess the consistency of judgements and whether visual cues are reliable predictors of the COF	1	GL					37	n/a	37													37	Range of different roughness and slipperiness	37 different floor surfaces were selected, which represented a variety of materials (e.g. vinyl, ceramic, stone), colours, visual patterns, tactile patterns, etc.		1	lw		Y			slipmeter	2-choice question, continuous ranking scale.	The COF for each floor surface was obtained ... using a Brungraber Mark II ... slip meter...e instructed to decide whether the test tile was more slippery than the standard tile...To indicate their ratings, participants selected a location on a continuous scale with labelled anchor points...with a 16 6 16 cm opening for stimulus viewing"	A	31
205	193	Marigold_2008_A	Marigold	2008	Age-related changes in gait for multi-surface terrain	1	1	J	To determine the effects of aging on variability when walking on multi-surface terrain.	1	GL					8	n/a	8	1	Solid	2	Irregular (rock holds) & Rocks	3	Decline, Left & Right	1	Polyethylene			1	Foam			“Walk … along a painted (medium shade of gray) wooden walkway (8.5 m long, 1.5 m wide and elevated 0.1 m) where six different types of ground terrain (two solid, three compliant, three rocky, three irregular, three tilt, and one slippery), NB - same as 168		1	lwd	d		Compression	Y - COF	n/s, n/s & n/s		The solid surfaces were ... the same as the rest of the walkway ...The compliant surfaces were composed of medium-density foam (stiffness 13 kN/m; maximum compression of 0.08 m) ... The rocky surfaces were composed of a bed of small irregularly shaped rocks (ranging in size from 11.5 cm to 25 cm)... packed similar to a gravel walk....The irregular surfaces had irregularly spaced ... rock-climbing…	A	10		E	10
206	194	Marigold_2008_B	Marigold	2008	Visual information from the lower visual field is important for walking across multi-surface terrain	1	1	J	To assess if visual information from the lower visual is important for walking on multi-surface terrain?	1	GL					8	n/a	8	1	Solid	2	Irregular (rock holds) & Rocks	3	Decline, Left & Right	1	Polyethylene			1	Foam			“Walk … along a painted (medium shade of gray) wooden walkway (8.5 m long, 1.5 m wide and elevated 0.1 m) where six different types of ground terrain (two solid, three compliant, three rocky, three irregular, three tilt, and one slippery), NB - same as 168 and 193		1	lwd	d		Compression	Y - COF	n/s, n/s & n/s		wooden walkway (»8.5 m long, »1.5 m wide and elevated »0.1 m) ...The solid surfaces were ... the same as the rest of the walkway ...The compliant surfaces were composed of medium-density foam (stiffness 13 kN/m; maximum compression of 0.08 m) ... The rocky surfaces were composed of a bed of small irregularly shaped rocks (ranging in size from 11.5 cm to 25 cm)... packed similar to a gravel walk..…	A	10		E	10
207	195	Oates_2008	Oates	2008	Control of dynamic stability during gait termination on a slippery surface in Parkinson's disease	1	1	J	To investigate how PD affects the ability to switch from locomotion to gait termination	1	GL					2	n/a	2	1	Force plate					1	Accelerated Force plate							"planned nonslippery stop trials...the slippery stop trial immediately following the cued, nonslippery stop trials."	Y	0						n/s		the plate moved forward rapidly and unexpectedly, mimicking a slippery surface. The plate accelerated forward for 0.15 m at an average of 0.47 m/s….	E	10		Other	8	Parkinsons
208	196	Parijat_2008	Parijat	2008	Effects of lower extremity muscle fatigue on the outcomes of slip-induced falls					0																									0
209	197	Richardson_2008	Richardson	2008	An exploration of step time variability on smooth and irregular surfaces in older persons with neuropathy	1	1	J	To evaluate the step time variabilty on smooth and irregular surface for people with neuropathy	1	GL					2	n/a	2	1	Flat	1	Irregular (blocks)											Flat surface trials ... 1.5 m x 10 m walkway of linoleum tile. The irregular surface consisted of randomly arranged triangular wooden prisms (26 pieces/m2 , H = 1.5 cm, W = 3.5 cm, L = 6–16 cm) placed under a strip of industrial carpeting...The prisms were placed under the middle 6.5 m long section of the 10 m long straight walkway. NB - same as 125 & 134, 136, 137		1	lwd					n/s		Flat surface trials ... 1.5 m x 10 m walkway of linoleum tile. The irregular surface consisted of randomly arranged triangular wooden prisms (26 pieces/m2 , H = 1.5 cm, W = 3.5 cm, L = 6–16 cm) placed under a strip of industrial carpeting...The prisms were placed under the middle 6.5 m long section of the 10 m long straight walkway. NB - same as 125 & 134, 136	Other	42	Peripheral neuropathy, A & E
210	198	Saito_2008	Saito	2008	Relationship between gait speed and physical activity at preferred gait speeds on flat ground and treadmill					0																									0
211	199	Lee_2008	Lee	2008	Biomechanics of overground vs. treadmill walking in healthy individuals	1	1	J	To provide a comprehensive analysis of gait when subjects walk on a treadmill compared with overground ambulation	2	GL		Tr			2	n/a	2	2	Hard floor & Tr													"ADAL3D-F/COP/Mz instrumented split-belt treadmil…the floor in our laboratory is raised to be level with the ADAL treadmill. Thus, for the overground experiments, the treadmill motors were turned off and the subjects simply walked across the treadmill….More importantly, the surfaces of the forceplate in the two walking modalities would be different (e.g., rubber treadmill vs. hard overground).		1	l					n/s		subjects were asked to walk overground for a distance of ∼5 m	A & E	19
212	200	Makssoud_2008	Makssoud	2009	Dynamic Control of a Moving Platform using the CAREN System to Optimize Walking inVirtual Reality Environments					0																									0
213	201	Yang_2009	Yang	2009	Effects of Floor Material Change on Gait Stability	1	1	C	To identify suitable floor materials on which the elderly could have stable gait.	1	GL					4	1	5	4	Cermaic, PVC & Wood					1	Water							Four commonly-used floor materials in Taiwan – planewood (PW), rough-wood (RW), rough-ceramic tile (RC), and polyvinyl chloride (PVC) – were employed for examining gait stability...All COFs were above 0.7 when dry.... However, in water-spilled (wet) condition... NB - only one surfaces both dry and wet		1	lw		Y			tribometer		. English XL (William English, Inc., Alva, Florida, USA) was used with rubber test fragment to measure the coefficient of friction (COF) of the floor materials….subjects were asked to walk on a 6-m long and 0.8-m wide walkway	A	6
214	202	Wang_2009	Wang	2009	Postural stability in lateral slope walking					0																									0
215	203	Klint_2009	Klint	2009	Sudden drop in ground support produces force-related unload response in human overground walking					0																									0
216	204	Bischoff_2009	Bischoff	2009	Patellofemoral interactions in walking, stair ascent, and stair descent using a virtual patella model					0																									0
217	205	Fong_2009	Fong	2009	Human walks carefully when the ground dynamic coefficient of friction drops below 0.41	1	1	J	To investigate the plantar pressure distribution on wooden surface with different contaminants	1	GL					2	3	8	2	Cement & Wood					3	Oily, Water & Sand							."...Two walking surfaces (wood, cement), two kinds of footwear (safety shoe, cloth shoe) and four surface contaminants (dry, sand, water, and oil)"		1	lw		Y			Forceplate		Slipperiness was quantified by the value of dynamic coefficient of friction (DCOF) ...DCOF was measured in a mechanical slip-resistance test. ... used to drag an 11.8-kg-weighted shoe over the testing flooring surface 10 times over a force plate...A 5-m walking path - (0.6 m 0.4 m for each plate) NB - same as 186 and 187	A	15
218	206	Menant_2009_A	Menant	2009	Effects of walking surfaces and footwear on temporo-spatial gait parameters in young and older people	1	1	J	To investigate the effects of walking surfaces and footwear features on temporo-spatial gait variables in young and older adults	1	GL					2	1	3	1	Lino	1	Irregular (blocks)			1	Water							The control surface consisted of a level dry linoleum floor. The irregular surface [4] consisted of two layers of 20 mm thick soft foam over which 50 mm 20 mm thick small blocks of wood of uneven shapes and sizes were spread in a random manner. A layer of artificial grass covered the walkway. For the wet surface condition, the linoleum floor was evenly spread with water before each set of walking…		1	ld				Y - COF	n/s		"In each session...a 7 m long walkway ...The irregular surface consisted of two layers of 20 mm thick soft foam over which 50 mm 20 mm thick small blocks of wood of uneven shapes and sizes were spread in a random manner...	E	26		A	10
219	207	Menant_2009_B	Menant	2009	Rapid gait termination: Effects of age, walking surfaces and footwear characteristics	1	1	J	To investigate the influence of walking surfaces and shoe features on the ability of young and older people to terminate gait rapidly	1	GL					2	1	3	1	Lino	1	Irregular (blocks)			1	Water							The control surface consisted of a level dry linoleum floor. The irregular surface [4] consisted of two layers of 20 mm thick soft foam over which 50 mm 20 mm thick small blocks of wood of uneven shapes and sizes were spread in a random manner. A layer of artificial grass covered the walkway. For the wet surface condition, the linoleum floor was evenly spread with water before each set of walking…		1	ld				Y - COF	n/s		"In each session... a 7 m long walkway ...The irregular surface consisted of two layers of 20 mm thick soft foam over which 50 mm 20 mm thick small blocks of wood of uneven shapes and sizes were spread in a random manner… NB - Same as 206	E	26		A	10
220	208	Musselman_2009	Musselman	2009	Training of walking skills overground and on the treadmill: Case series on individuals with incomplete spinal cord injury	1	1	J	To determine the effectiveness of skill training in people with incomplete spincal cord injury	3	GL	Mx	Tr			4	n/a	4	1	n/s			1	n/s			1	n/s			1	Narrow	“Walking on different surfaces/in different directions/in windy conditions … Skilled walking tasks - Negotiating obstacles, stairs, curbs, sloped surfaces, crowded environments, narrow spaces, doors … Endurance Walking - long distances (100 m) indoors/outdoors 2–3 times/week Speed Walking - short distances (ie, 25 m) at fast pace indoors/outdoors.... They received 3 months of BWSTT (body-weight–s…	Y(3+)	1	l					n/s	Likert and reported fall no. (from therapists)	Endurance Walking - long distances (100 m) indoors/outdoors 2–3 times/week Speed Walking - short distances (ie, 25 m…“First, patients rated how difficult they found each training task on a visual analog scale, from 0 (“very easy”) to 10 (“extremely difficult, would fall without assistance”)… the therapist recorded the number of near falls (ie, unable to recover balance and the fall was prevented …	Other	4	Incomplete spinal cord injury
221	209	Parkin_2009	Parkin	2009	Preventing winter falls: A randomised controlled trial of a novel intervention					0																									0
222	210	Riettdyk_2009	Riettdyk	2009	The rough-terrain problem: Accurate foot targeting as a function of visual information regarding target location					0																									0
223	211	Shay_2009	Shay	2009	Comparing objective measures of environmental supports for pedestrian travel in adults					0																									0
224	212	van der Linden_2009	van der Linden	2009	Hitting a support surface at unexpected height during walking induces loading transients					0																									0
225	213	Williams_2009	Williams	2009	Prosthetic ankle-foot mechanism capable of automatic adaptation to the walking surface	1	1	J	To develop and test an ankle-foot mechanism which would automatically adapt its alignment to slopes on the first step	1	GL					5	n/a	5	1	Level			4	Incline & Decline									on a level surface, up and down a ramp with a 5 deg inclination, and up and down a ramp with a 10 deg inclination.	Y (1 of 5)	1		d			Y - Surface dimensions	n/s		on a level surface, up and down a ramp with a 5 deg inclination, and up and down a ramp with a 10 deg inclination.	Other	3	Amputees
226	214	Kitayama_2009	Kitayama	2009	Analysis of prosthetic gait on stairs, slopes and uneven terrain					0																									0
227	215	Marchal_2010	Marchal	2010	Walking Up and Down in Immersive Virtual Worlds: Novel Interactive Techniques Based on Visual Feedback					0																									0
228	216	Hsu_2010	Hsu	2010	Measuring physiological and biomechanical responses to cold and icy conditions: Preliminary findings	1	1	B	To develop an experimental protocol to observe both physiological and biomechanical behaviour in winter climates.	1	GL					1	1	2	1	Wood					1	Icy							“ The ice walkway was essentially an ice rink … “normal” walking conditions… four sections of particleboard were wedged tightly into the frame … dry sidewalk … conditions.		1	lwd				Y - COF	n/s		“The environmental chamber used in this experiment was approximately 3.5 m (width) by 4 m (length) by 2.5 m (height)…. The ice walkway was essentially an ice rink created by building a wooden frame lined with heavy plastic, … dimensions of this walkway were 3.6 m (length) by 1.5 m (width) by 8 cm (ice thickness)… “normal” walking conditions… four sections of particleboard were wedged tightly into…	A	11
229	217	Choi_2010	Choi	2010	Comparison of changed gait pattern between healthy young adults and the elderly during level and uneven inclined walking	1	1	C	To evaluate gait of young and elderly subjects on level and uneven inclined walkway	1	GL					2	n/a	2	1	Level			1	Incline & Decline									All subjects performed walking on level and uneven inclined walkway...The artificial inclined walkway... manufacture with wood,... To compose an unstable surface in the real-world, the artificial gravel mat was attached at the ground of slope		1	lw	d				n/s		width to be 100cm, total length of inclined plane to be 240cm and the slope of inclined plane to be 20 degrees.	A	20		E	13
230	218	Kitayama_2010	Kitayama	2010	Development of a portable device for gait analysis, and gait analysis on stairs and uneven terrain	1	1	C	To report findings from a portable gait analysis device for non-amputees on different terrains	1	GL					4	n/a	4	1	Flat							2	Up & Down			1	Sand	“on a flat surface. Furthermore, walking experiments were carried out for walking on sand, and climbing and descending stairs”	Y	0								“on a flat surface. Furthermore, walking experiments were carried out for walking on sand, and climbing and descending stairs”	A	20
231	219	Kuo_2010	Kuo	2010	The effects of schoolbag style on muscle activation in lower extremities during level walking and hill walking in primary school students	1	1	C	To investigate the muscle activation of lower limbs between backpack and drag bag during level and hill walking	2	GL		Tr			2	n/a	2	1	Level			1	Incline									All participants ... walking on a treadmill... were collected during level walkingfirst and then hill walking (the slope was set at 15°).	Y (1 of 2)	1		d			Y - Surface dimensions	n/s		were collected during level walkingfirst and then hill walking (the slope was set at 15°).	C	7
232	220	Suzuki_2010	Suzuki	2010	Influence of plantar insensitive for human gait in regular and irregular terrain	1	1	C	To investigate an influence of the plantar tactile sensibility during walking on regular and irregular terrain.	1	GL					2	n/a	2	1	Carpet	1	Uneven (blocks)											“… 8 trials…on normal condition, and they were 8 trials after ice immersion. In order to compare with regular terrain, measurements on all flat carpet were also carried out in similar way.	Y (1 of 2)	1	lwd					n/s		“We developed artificial uneven terrain … used cloth carpet (8000[mm] in the total length ×910[mm] in width). This artificial terrain consisted of uneven area and flat area. In uneven area, the Bakelite (a kind of plastics) blocks (30[mm] in length ×50[mm] in width ×15[mm] in height) were arranged randomly on carpet backing and they make gait surface uneven…...even terrain.."	A	8
233	221	Turchet_2010	Turchet	2010	Influence of auditory and visual feedback for perceiving walking over bumps and holes in desktop VR					0																									0
234	222*	Adolph_2010*	Adolph	2010	Infants' perception of affordances of slopes under high- and low-friction conditions	3	1	J	To determine whether infants use both friction and slant information for deciding locomotion	1	GL					22	n/a	22	1	Rubber			11	Decline	1	Vinyl							Using a protractor on the side of the walkway as a guide, …adjust the middle sloping platform from 0° to 90° in 2° increments (height of the landing platform varied from 116 cm to 25 cm)…. For test trials, the walkway was overlaid with vinyl Naugahyde in the low-friction condition and with rubber Dycem in the high-friction condition...produced a wide range of affordance thresholds in the high-fri…		1	lw	d	Y			n/s, Protractor & Calculation (force)		“…middle sloping platform (each 86 cm wide and 92 cm long), … The starting platform ...height of 116 cm. Using a protractor on the side of the walkway as a guide, …adjust the middle sloping platform from 0° to 90° in 2° increments (height of the landing platform varied from 116 cm to 25 cm)…determined the static coefficient of frictionby placing a block of wood wrapped in the nylon tights on the …	C	16	14 month old
235	222*	Adolph_2010*	Adolph	2010	Infants' perception of affordances of slopes under high- and low-friction conditions	3	2	J	To determine whether infants use both friction and slant information for deciding locomotion using a blocked experiemental design	1	GL					26	n/a	26	1	Rubber			13	Decline	1	Vinyl							same as experiment 1 except "...affordance thresholds ranged from 6° to 26°, and low-friction thresholds ranged from 0° to 6°"		1	lw	d	Y			n/s, Protractor & Calculation (force)		same as experiment 1	C	16	14 month old
236	222*	Adolph_2010*	Adolph	2010	Infants' perception of affordances of slopes under high- and low-friction conditions	3	3	J	To assess whether infants could use information for friction and not just slope	1	GL					2	n/a	2	1	Carpet					1	Teflon							"On high-friction trials, …textured carpet. On low-friction trials, the middle section of the carpet was removed and replaced with a slippery Teflon insert (122 cm long _x0008_ 97 cm wide); the high-friction carpet remained on the starting and ending areas…"		1	lw	d	Y			n/s, Protractor & Calculation (force)		“a large walkway (488 cm long _x0008_ 97 cm wide _x0008_ 58 cm high at 0°) was tilted 7°…On high-friction trials, …textured carpet. On low-friction trials, the middle section of the carpet was removed and replaced with a slippery Teflon insert (122 cm long _x0008_ 97 cm wide); the high-friction carpet remained on the starting and ending areas….The static coefficient of friction (S) of the Teflon …	C	18	15 month old
237	223	Klint_2010	Klint	2010	Afferent contribution to locomotor muscle activity during unconstrained overground human walking: An analysis of triceps surae muscle fascicles	1	1	J	To investigate the within-step contribution of afferent feedback to the locomotor activity when walking over unexpected tilts	1	GL					3	n/a	3	1	0°			2	Incline & decline									"..one of three different inclinations comparable to irregularities that are normally experienced during overground walking (0 and _x0001_3° rotation in the parasagittal plane producing increased dorsiflexion or plantar flexion of the ankle). W		1	l	d				n/s		All subjects walked barefoot at a self-selected speed (4.5–5.5 km/h) on a 10-m path over a robotic platform mounted flush in the floor of the laboratory...walking (0 and 3° rotatio nin the parasagittal plane)	A	19
238	224	Allet_2010	Allet	2010	An exercise intervention to improve diabetic patients' gait in a real-life environment	1	1	J	To evaluate the effect of a specific training program on diabetic patients’ gait	1		Pa				2	n/a	2	1	Tarred	1	Cobbled											“outdoor gait assessment… The walkway consisted of two 50 m tarred pathways and two 20 m cobblestone pathways”		1	l				Y - Surface depth	n/s		“outdoor gait assessment… The walkway consisted of two 50 m tarred pathways and two 20 m cobblestone pathways”	Other	71	Diabetes
239	225	Bollens_2010	Bollens	2010	Does human gait exhibit comparable and reproducible long-range autocorrelations on level ground and on treadmill?	1	1	J	To assess how treadmill tests compared with level-ground walking tests when calculating autocorrelations models	2	n/s		Tr			2	n/a	2	2	Level ground													“Participants were first instructed … 37-meter-long oval track for 15 min... The next day, the subjects had to walk on a 0.5-meter-wide and 1.5-meter-long treadmill…level-ground walking”		1	lw					n/s		“Participants were first instructed … 37-meter-long oval track for 15 min... The next day, the subjects had to walk on a 0.5-meter-wide and 1.5-meter-long treadmill…level-ground walking”	A	10
240	226	Cappellini_2010	Cappellini	2010	Motor patterns during walking on a slippery walkway	1	1	J	To determine whether locomotion patterns change or continue on a slippery surface	1	GL					1	1	2	1	Non-slippery					1	Oily							“Walking on the nonslippery floor (7-m walkway)… Subjects were asked to walk on the slippery surface 7 x 1 m [length x width, using oil…”		1	lw		Y			n/s amd calculation (force)		“Walking on the nonslippery floor (7-m walkway)… Subjects were asked to walk on the slippery surface 7 x 1 m [length x width, using oil…The operational dynamic coefficient of friction …estimated as the mean ratio of the shear to normal foot force (during late stance of the gait cycle (measured when the foot slightly slipped in the lateral direction”	A	6
241	227	Dominici_2010	Dominici	2010	Kinematic strategies in newly walking toddlers stepping over different support surfaces	1	1	J	To investigate how toddlers adjust their gait when negotiating various surface conditions	1	GL					5	n/a	5	1	Overground			2	Incline & decline			2	Up & Down					“Overground walking…Upstairs and downstairs stepping…. uphill and downhill walking.”		1	ld			Stair no.	Y - Angle	n/s		“Overground walking…. along an 8-m walkway…Upstairs and downstairs stepping…. The staircase was composed of three wooden steps and starting and finishing horizontal landing platforms. Stairs were built to adult and infant proportions. For toddlers, the rise height was 5 cm (0.16L), the tread depth 15 cm (0.5L), and the step width 50 cm; for adults, 13 cm (0.16L), 40 cm (0.5L), and 80 cm, respecti…	C	10	Toddlers (10 - 16 myo)	A	6
242	228	Hsu_2010	Hsu	2010	A field assessment of floor slipperiness in a fish market in Taiwan	1	1	J	To examine the relationship between friction measures and perceived floor slipperiness reported by workers and customers	2	O - on site				Qu	10	n/a	10													10	Fish-stands (water/lubricant)	“Ten fish stands in Hsin-Chu Fish Market … walkthrough areas.		1	lw		Y	Roughness		Portable slipmeter, profilometer, n/s	Likert scale	A PSRT was used in the friction measurement of this study…The line of measurement on the walkway was 60 cm from the display bench and fish tank. In all these areas, one tile was measured every 30 cm...roughness of the floors in each floor tile was measured using a Mitutoyo_x0004_ Surftest 301 profilometer...“…a floor slipperiness survey…The participants rated the floor slipperiness…rating: 1 – ex…	A	60
243	229	Kawanaka_2010	Kawanaka	2010	Effect of a gravel surface on standing balance and overstepping in walking					0																									0
244	230	Kendell_2010	Kendell	2010	Indicators of dynamic stability in transtibial prosthesis users	1	1	J	To investigate dynamic stability in individuals with unilateral transtibial amputation	1	GL & Co					6	n/a	6	1	Level			2	Incline & decline			2	Up & Down	1	Foam			“Level ground: … 10 m level walkway… Uneven ground… over a row of foam mats (8 m x 1 m)… Ramp…walked on a ramp (7-degree incline)…Stairs…12-step stairwell…ascending and two descending).		1	lw	d		Stair no.	Y - Surface (stair) dimensions	n/s and n/s		“Level ground: … 10 m level walkway… Uneven ground… over a row of foam mats (8 m x 1 m)… Ramp…walked on a ramp (7-degree incline)…Stairs…12-step stairwell…ascending and two descending).	Other	20	Amputees
245	231	Khandoker_2010	Khandoker	2010	Toe clearance and velocity profiles of young and elderly during walking on sloped surfaces	1	1	J	To investigate if gait control strategies that minimize trip risk are altered when walking on sloped surfaces, and does age affect this.	1			Tr			3	n/a	3	1	0°			2	Incline & decline									walking on a trimline 7600 motorised treadmill at the gradients of -3°, 0° and +3° for 7 minutes. 3		1		d			Y - Surface dimensions	n/s		walking on a trimline 7600 motorised treadmill at the gradients of -3°, 0° and +3° for 7 minutes. 3	A	9		E	8
246	232	Kotiasdis_2010	Kotiasdis	2010	Inertial Gait Phase Detection for control of a drop foot stimulator. Inertial sensing for gait phase detection					0																									0
247	233	Lamoth_2010	Lamoth	2010	Variability and stability analysis of walking of transfemoral amputees	1	1	J	To determine if individuals walking with a prosthese would exhibit a more variable and less locally stable gait pattern,	2	GL	Pa				3	n/a	3	2	Gymnasium & Paved	1	Paved (Rough)											“(1) indoor walking around a gymnasium (dimensions 17 m × 21 m) (2)…(3) walking outside on an even terrain around an equally paved squared circuit (260 m long); (4) walking outside on an uneven terrain around a roughly paved squared circuit (250 m long).”		1	lw				Y - Surface depth	n/s		“(1) indoor walking around a gymnasium (dimensions 17 m × 21 m) (2)…(3) walking outside on an even terrain around an equally paved squared circuit (260 m long); (4) walking outside on an uneven terrain around a roughly paved squared circuit (250 m long).”	A	8		Other	8	Prosthesis wearers
248	234	Lenssen_2010	Lenssen	2010	Six-minute walking test done in a hallway or on a treadmill: how close do the two methods agree?	1	1	J	To investigate the interchangeability of results of a treadmill and hallway for the six minute walking test	2	Co		Tr			2	n/a	2	2	n/s													“For the hallway test, patients were instructed to walk a 44-m rectangular course at their own preferred pace…The treadmill test was carried out on a Biodex gait trainer”		1	l					n/s		“For the hallway test, patients were instructed to walk a 44-m rectangular course at their own preferred pace…The treadmill test was carried out on a Biodex gait trainer”	Other	69	Heart disease patients
249	235	McAndrew_2010	McAndrew	2010	Walking variability during continuous pseudo-random oscillations of the support surface and visual field	1	1	J	To examine the changes in gait parameters in response to changes to the visual scene and support surface in a virtual environment	2			MTr	VR		3	n/a	3	1	Unpertubed	2	continuous left/right VR perturbation; continuous front/back VR perturbation											changes in gait parameters in response to continuous pseudo-random oscillations of the visual scene and support surface in a virtual environment with speed appropriate optical flow. Our goal was to determine how humans responded to unpredictable (pseudo-random), continuous perturbations “…unperturbed walking (NOP) … (1) anterior–posterior platform (APP) and (…(3) mediolateral platform (MLP)….In t…		1	lw				Y - Angle	n/s		“7 m-diameter dome with a virtual environment projected around the subject, …In the bottom of the dome is a 2 m 3 m instrumented treadmill embedded in a 4 m-diameter platform capable of motion with six degrees-of freedom.”	A	12
250	236	Oates_2010	Oates	2010	Control of dynamic stability during adaptation to gait termination on a slippery surface	1	1	J	To examine adaptations to a slippery surface during gait termination (GT) with knowledge and experience of slippery surfaces	1	GL					2	n/a	2	1	Locked rollers					1	Roller							“4-in. high wooden walkway with a slip apparatus made up of 2.54 cm diameter aluminium rollers set in parallel, covering one force plate (49.6 cm long, 45.7 cm wide)… normal surface friction ‘‘locked’’ to minimal surface friction ‘‘unlocked’’ without the participant’s knowledge." NB - same as 132		1	lwd				Y - COF	n/s		“4-in. high wooden walkway with a slip apparatus made up of 2.54 cm diameter aluminium rollers set in parallel, covering one force plate (49.6 cm long, 45.7 cm wide)…." NB - same as 132 (except no COF mentioned)	A	8
251	237	Powers_2010	Powers	2010	Validation of walkway tribometers: Establishing a reference standard	1	1	J	To define a walkway tribometer reference standard and assess its use by various tribometers	1	GL					4	1	4	4	Ceramic, Granite, Porcelain & Vinyl					1	Water							“Four flat smooth surfaces were tested: polished black granite, porcelain, ceramic tile, and vinyl composition tile (VCT).... A sufficient amount of distilled water was applied to each surface to create a continuous film		1	lw		Y			n/s and tribometers		“Each surface consisted of a 0.6 · 1.2 m rectangle embedded in the center of a 10-m walkway...Tribometers—Eleven tribometers were used to measure the COF of the four surfaces	A	80
252	238	Schulz_2010	Schulz	2010	The effects of everyday concurrent tasks on overground minimum toe clearance and gait parameters					0																									0
253	239	Stahl_2010	Stahl	2010	Detection of warning surfaces in pedestrian environments: the importance for blind people of kerbs, depth, and structure of tactile surfaces	1	1	J	To assess how blind people detect warning surfaces with a long white cane in a real pedestrian environment after their perception of different types	1		Pa				4	n/a	4													4	Warning surfaces (pedestrianised crossings)	The chosen slabs were manufactured in (1) Denmark, (2) the United Kingdom (UK), (3) Japan, or (4) Sweden... All four structures were 5 mm high; structures 1 and 2 can be classified as having rounded domes, whilst the structures 3 and 4 had flat-topped domes; structure 2 had diagonal alignment domes whilst structures 1, 3, and 4 had domes aligned in parallel"	Y (detailed of shape by authors)	1	lwd					n/s	Likert scale	“The test route was 1.5 km long and contained 14 passages… four slabs … All four structures were 5 mm high; structures 1 and 2 … rounded domes, structures 3 and 4 had flat-topped domes; structure 2 had diagonal alignment domes whilst structures 1, 3, and 4 had domes aligned in parallel. Diameter – (1) 33mm bottom, 10mm top, c/c 47mm, (2) 23mm bottom, 20mm top, c/c 65mm, (3) 22mm bottom, 12mm top,…	A	10
254	240	Tuominen_2010	Tuominen	2010	Relative importance of the functional abilities comprising Health Assessment Questionnaire Disability Index among rheumatoid arthritis patients					0																									0
255	241	Wang_N_2010	Wang_N	2010	Can triaxial accelerometry accurately recognize inclined walking terrains	1	1	J	To investigate the benefits of automatic gait analysis on various gradients	1		Pa				7	n/a	7					4	Incline & decline			2	Up & Down					““walking on ... either a paved walkway or stairway. All subjects walked with their preferred stride length on an outdoor 207-m-long paved walking track,...1) 92 m of 0◦ flat ground; 2) 85 m of ±2.70◦ inclined ramp; 3) 24 m of ±9.86◦ inclined ramp; and 4) 6-m pitch line of ±28.03◦ rake of stairway…Each terrain (excluding the flat ground) was traversed twice in opposite directions (uphill and down…	Y (2 of 7)	1	l	d				n/s		““walking on ... either a paved walkway or stairway. All subjects walked with their preferred stride length on an outdoor 207-m-long paved walking track,...1) 92 m of 0◦ flat ground; 2) 85 m of ±2.70◦ inclined ramp; 3) 24 m of ±9.86◦ inclined ramp; and 4) 6-m pitch line of ±28.03◦ rake of stairway…Each terrain (excluding the flat ground) was traversed twice in opposite directions (uphill and down…	A	12
256	242	Wang_W_2010	Wang_W	2010	Linking people's perceptions and physical components of sidewalk environments-an application of rough sets theory	1	1	J	To investigate the relationships between people's perceptions and physical components of sidewalk environments	1					Qu & C	20	n/a	20	20	Pavements													The viewpoints for photographing were located along walkways and central areas….In this study twenty sidewalks of the city were selected in which the sidewalk improvement project was implemented		0							Likert Scale and Multiple choice	“…each scene was photographed in controlled conditions…The evaluative scales for the semantic differential technique are bipolar adjectival pairs like wide ^ narrow and clean ^ dirty, which are included in the questionnaire…participants were asked to evaluate the sidewalk environments as pedestrians by rating each pair of adjectives on a semantic differential scale & " built to include the inform…	n/s	102
257	243	Wood_2010	Wood	2010	Sense of community and its relationship with walking and neighborhood design					0																									0
258	244	Zhu_2010	Zhu	2010	Invariance of Wearing Location of Omron-BI Pedometers: A Validation Study	1	1	J	To investigate the validity of the Omron BI pedometer, to count steps at different body locations and for different terrains	2	Co	Pa & Mx				6	n/a	6	1	Flat			2	Incline & decline			2	Up & down			1	Grass	“…100 steps on a level concrete sidewalk…walked up and down 3 flights of stairs. There were about 80 steps and about 15 m of landings…walked a predetermined guided route, which was about 1253 m (about 1120 m on flat level sidewalks, 51 m on grass, 60 m on a low hill up and down, and 22 m on a ramp in a building from the 1st to the 2nd floor).”		1	l			Stair no.	Y - Angle & Surface (stair) dimensions	n/s		“…100 steps on a level concrete sidewalk…walked up and down 3 flights of stairs. There were about 80 steps and about 15 m of landings…walked a predetermined guided route, which was about 1253 m (about 1120 m on flat level sidewalks, 51 m on grass, 60 m on a low hill up and down, and 22 m on a ramp in a building from the 1st to the 2nd floor).”	A	40
259	245	Bellandi_2011	Bellandi	2011	Assessing the risk of in-patient falls in acute hospitals: Results of the study conducted in the Tuscany Regional Health Service					0																									0
260	246	Wang_2011	Wang	2011	Analyses of People's Perceptions on Sidewalk Environments Combining Factor Analysis and Rough Sets Approach					0																									0
261	247	Sanchez_2011	Sanchez	2011	Floor vibration characteristics of long span composite slab systems					0																									0
262	248	Brock_2011	Brock	2011	Does physiotherapy based on the Bobath concept, in conjunction with a task practice, achieve greater improvement in walking ability in people with stroke compared to physiotherapy focused on structured task practice alone? A pilot randomized controlled trial	1	1	J	To compare two physiotherapy approaches for improving ability to walk in different environments following stroke	1	GL					4	n/a	4	1	n/s			2	Incline & Decline					1	Foam			“…a walkway 12.5 metres long, and included a purpose built ramp and step, and thin, foam floor mats. " NB - flat surface inferred but not described	Y (1 of 2)	1	lwd	g				n/s		"The timber ramp had a gradient of 1:6, with dimensions of 1,000 mm in width, 960 mm in length and 160 mm in height at the highest point. …the ramp and step abutted each other and 25 mm non-slip strips were applied to the surface every 150 mm. The participants crossed these obstacles in both directions d… 25 m of the test. The foam mats were 2,100 mm by 1,100 mm and 20 mm thick, with a firm foam …	Other	26	Stroke
263	249	Curtze_2011	Curtze	2011	Over rough and smooth: Amputee gait on an irregular surface	1	1	J	To assess the adaptations of the legs and arms movements when walking on irregular surfaces between able bodied and amputees	1	GL					2	n/a	2	1	Flat	1	Irregular (blocks)											“The custom made irregular surface consists of randomly arranged triangular wooden prisms (a short rod with triangular cross section), placed under a strip of 3 mm thick carpet …participants walked on the flat walkway of the laboratory”	Y (1 of 2)	1	lwd					n/s		“The custom made irregular surface consists of randomly arranged triangular wooden prisms (a short rod with triangular cross section), placed under a strip of 3 mm thick carpet The irregular surface was 8 m long and 1.5 m wide. The density of wooden prisms was 26 prisms per square meter; each prism had a triangle base length of 30 mm, by a triangle height of 15 mm, and the prism length ranged bet…	Other	18	Amputees	A	17
264	250	Fatima Dornelas_2011	Fatima Dornelas	2011	Functionality of amputees due to traffic accidents after prosthesis adaptation: Case series					0																									0
265	251	Marsh_2011	Marsh	2011	Using video animation to assess mobility in older adults	1	1	J	To investiagte the mobility assessment tool and demonstrate the importance of contextual factors in the self-report assessment of mobility disability.	1					Qu & C	7	n/a	7	2	Level	1	Uneven (n/s - video)	2	Incline			2	Up & Down					“…on level ground and up an inclined ramp with and without the use of a handrail…walking/jogging on a flat surface ….walking up an inclined ramp at different speeds with and without the use of a handrail….walking outdoors on level ground, uneven terrain, and uphill on uneven terrain at different speeds …ascending and descending a flight(s) of stairs with different numbers of steps (3, 6, and 9 st…	Y (5 of 7)	1				Stair no.	Y - Surface (stair) dimensions	n/a	Multiple choice	“…how long they could do the task shown in the video using the stem… how many times they could do the task shown in the video using the stem…“Can you . . . ?” Item responses were yes or no”	E	234
266	252	Menant_2011	Menant	2011	Step time variability and pelvis acceleration patterns of younger and older adults: Effects of footwear and surface conditions	1	1	J	To investigate the effects of various shoe features and surfaces on step time variability and pelvis accelerations (RMS) during walking	1	GL					2	n/a	2	1	Lino	1	Irregular (blocks)											“The level surface consisted of a level dry linoleum surface. The irregular surface ...consisted of two layers of 20 mm thick soft foam over which 50, 20 mm thick small blocks of wood of uneven shapes and sizes were spread in a random manner. A layer of artificial grass covered the walkway to obscure the blocks. NB - Irregular surface description (not length) - Same as 111 and 112	Y (1 of 2)	1	lwd					n/s		“…five walking trials along a 7 m long walkway…The level surface consisted of a level dry linoleum surface. The irregular surface ...consisted of two layers of 20 mm thick soft foam over which 50, 20 mm thick small blocks of wood of uneven shapes and sizes were spread in a random manner. A layer of artificial grass covered the walkway to obscure the blocks. NB - Irregular surface description (not…	E	22		A	6
267	253	Merryweather_2011	Merryweather	2011	Gait characteristics associated with trip-induced falls on level and sloped irregular surfaces	1	1	J	To investigate gait adaptations over irregular surfaces and determine how surface composition and slope may cause a trip	1	GL					6	n/a	6	1	Plywood	2	Gravel & Rock	1	Left									"... designed to contain larger rocks (2.5–5.5 cm) and gravel (1.1–2.7 cm)… Three walking surface types: larger rocks (LR), gravel (G), and hard surface (HS) (structural plywood sheeting), and two walkway configurations, level and sloped (7°) were examined in this study.”		1	lwd	d		Roughness		n/s, n/s & Rolling measurement wheel profilometer		“Custom walkways 76 cm wide and 7.3 m long and 20 cm deep were designed to contain larger rocks (2.5–5.5 cm) and gravel (1.1–2.7 cm)… A measurement of surface irregularities for each walkway was derived using a rolling measurement wheel (profilometer) 12 cm in diameter by 2.5 cm wide, instrumented with a retro-reflective marker at the axis of rotation.”	A	10
268	254	Mrozowski_2011	Mrozowski	2011	Changes in the gait characteristics caused by external load, ground slope and velocity variation					0																									0
269	255	Nagano_2011	Nagano	2011	Ageing and limb dominance effects on foot-ground clearance during treadmill and overground walking	1	1	J	To determine ageing effects on foot-ground clearance at three swing phase events; Mx1, MFC and Mx2	2	GL		Tr			2	n/a	2	2	Overground & Tr													Gait testing was conducted on an overground walkway first and then on a motorised treadmill		1	l							“…walked at preferred speed along a ten meter walkway… The treadmill trial included a 10 minute warm up following which preferred treadmill walking speed (PWStm) was determined …”	E	11		A	11
270	256	Schulz_2011	Schulz	2011	Minimum toe clearance adaptations to floor surface irregularity and gait speed					0																									0
271	257	Suzuki_2011	Suzuki	2011	Effect of reduced plantar sensation on human gaits on various terrains	1	1	J	To investigate the effects of plantar tactile sensibility on regular and irregular terrains	1	GL					2	n/a	2	1	Carpet	1	Uneven (blocks)											“…set up walkways used for the measurement of gait on even and uneven terrains"		1	lwd					n/s		“We developed artificial uneven terrain … used cloth carpet (8000[mm] in the total length ×910[mm] in width). This artificial terrain consisted of uneven area and flat area. In uneven area, the Bakelite (a kind of plastics) blocks (30[mm] in length ×50[mm] in width ×15[mm] in height) were arranged randomly on carpet backing and they make gait surface uneven… NB - same as 220 but additionally: thi…	A	8
272	258	Thies_2011	Thies	2011	Biomechanics for inclusive urban design: Effects of tactile paving on older adults' gait when crossing the street	1	1	J	To investiagte gait on smooth and tactile paving in a lab platform closely resembling pedestrian crossings	1	GL					2	n/a	2	1	Smooth	1	Tactile											“… Sections of the platform could be moved to enable either a smooth or tactile paving scenario…"		1	lwd	d				n/s		“the platform consisted of two flat sections, followed by a ramp and dropped curb that leads onto a simulated street… Each section had a stiff underlying plywood skeleton that supported the weight of the paving slabs…. Sections of the platform could be moved to enable either a smooth or tactile paving scenario…the blisters on the tactile paving slabs were 25 mm in diameter and 5 mm in height, and…	E	32
273	259	Assaiante_2012	Assaiante	2012	Head-Trunk Coordination and Locomotor Equilibrium in 3-to 8-Year-Old Children	1	1	B	To analyse the development of the head-stabilization-in-space strategy in 3- to 8-year-old children.	1	GL					2	n/a	2	1	Flat											1	Beam	“The subjects were asked to walk normally on flat ground, on a straight line (10 cm wide) drawn on flat ground, or on a beam (10 cm wide and 30 cm high).		1	w				Y - Surface length	n/s		“The subjects were asked to walk normally on flat ground, on a straight line (10 cm wide) drawn on flat ground, or on a beam (10 cm wide and 30 cm high).	C	36	3 - 8 yo
274	260	Kikuchi_2012	Kikuchi	2012	Measurement of plantar pressure and development of prototype for haptic device on sole of foot with magnetic field sensitive elastomer					0																									0
275	261	Muaaz_2012	Muaaz	2012	Influence of different walking speeds and surfaces on accelerometer-based biometric gait recognition	1	1	C	To answer how different walking speeds and surfaces influence accelerometerbased gait recognition	2	Co	Mx				4	n/a	4	1	Carpet	1	Gravel	1	Incline							1	Grass	“Walking distance of each walk was around 37 meters…One indoor and three different outdoor settings: carpeted, grass, gravel, inclined.”		1	l				Y - Angle & Surface depth	n/s		“Walking distance of each walk was around 37 meters…One indoor and three different outdoor settings: carpeted, grass, gravel, inclined.”	A	48
276	262	Trung_2012	Trung	2012	Inertial-sensor-based walking action recognition using robust step detection and inter-class relationships	1	1	C	To develop a more effective method of inertial sensor-based recognition for similar walking action classes.	1	GL (n/s)					5	n/a	5	1	Flat			2	Incline & Decline			2	Up & Down					" Each subject was asked to walk across straight flat ground, up stairs, down stairs, up a slope, and down a slope freely in the same environment."	Y	0								" Each subject was asked to walk across straight flat ground, up stairs, down stairs, up a slope, and down a slope freely in the same environment."	A	97
277	263	Afshar_2012	Afshar	2012	Dynamic Stability of Passive Bipedal Walking on Rough Terrain: A Preliminary Simulation Study					0																									0
278	264	Dragovich_2012	Dragovich	2012	Visitor Attitudes and Erosional Impacts on the Coast Walk, Royal National Park	1	1	J	To investigate if visitor activities (attitude and behaviour) were related to the extent of pathway erosion	1					Qu	n/a	n/a	n/a															"...majority of visitors described the... surface as ‘Occasionally rough and with boulders' ... 6% considered the surface as ‘Even and safe to walk on’... 16% described the Coast Walk as having ‘Some sections quite rough and unsafe to walk on’ and 1% as ‘very damp and slippery’.		0							Survey comments	"One hundred visitors were surveyed with a questionnaire....A subsequent question related to visitors’ understanding about this erosion and was assessed by a description of the Coast Walk surface."	A	100
279	265	Gasparoto_2012	Gasparoto	2012	Home accessibility assessment of children with physical disabilities					0																									0
280	266	Gates_2012_A	Gates	2012	Gait characteristics of individuals with transtibial amputations walking on a destabilizing rock surface	1	1	J	To quantify how amputees adapt their gait when walking on a destabilizing rock surface.	1	GL					2	n/a	2	1	Level	1	Rocky											“Subjects walked across level ground and over a destabilizing rock surface at four controlled speeds. The level ground was a 5-m level walkway and rock surface was a 4.2-m long by 1.2-m wide by 10-cm deep pit filled with loose river rocks from a major hardware store. …Each capture area was preceded by a 4.6-m level walkway which allowed subjects to reach steady speed prior to data collection”		1	lwd					n/s		“Subjects walked across level ground and over a destabilizing rock surface at four controlled speeds. The level ground was a 5-m level walkway and rock surface was a 4.2-m long by 1.2-m wide by 10-cm deep pit filled with loose river rocks from a major hardware store. …Each capture area was preceded by a 4.6-m level walkway which allowed subjects to reach steady speed prior to data collection”	Other	13	Amputees
281	267	Gates_2012_B	Gates	2012	Kinematic strategies for walking across a destabilizing rock surface	1	1	J	To quantify adaptations in lower extremity kinematics of young, healthy individuals over rocky surface	1	GL					2	n/a	2	1	Level	1	Rocky											“Subjects walked across level ground and over a destabilizing rock surface at four controlled speeds. The level ground was a 5-m level walkway and rock surface was a 4.2-m long by 1.2-m wide by 10-cm deep pit filled with loose river rocks from a major hardware store. …Each capture area was preceded by a 4.6-m level walkway which allowed subjects to reach steady speed prior to data collection” NB …		1	lwd					n/s		“Subjects walked across level ground and over a destabilizing rock surface at four controlled speeds. The level ground was a 5-m level walkway and rock surface was a 4.2-m long by 1.2-m wide by 10-cm deep pit filled with loose river rocks from a major hardware store. …Each capture area was preceded by a 4.6-m level walkway which allowed subjects to reach steady speed prior to data collection” NB …	A	15
282	268	Hart_2012	Hart	2012	Mind the step: Complementary effects of an implicit task on eye and head movements in real-life gaze allocation	1	1	J	To assess the effects of terrain on real-world eye and head movements	1		Pa				2	n/a	2	1	Cobbled							1	Cobbled irregular steps					A sidewalk with irregularly placed steps on one side … the street is an inclined cobbled road... Participants walked on the road as well as on the steps, close to this railing	Y	0								A sidewalk with irregularly placed steps on one side … the street is an inclined cobbled road... Participants walked on the road as well as on the steps, close to this railing	A	8
283	269	Hong_2012	Hong	2012	Walking and neighborhood environments for obese and overweight patients: Perspectives from family physicians					0																									0
284	270	Kevern_2012	Kevern	2012	Pervious concrete surface characterization to reduce slip-related falls					0																									0
285	271	Kim_2012	Kim	2012	Comparison of three different slip meters under various contaminated conditions	1	1	J	To evaluate the performance of three slipmeters and compare these to kinematic gait characteristics	1	GL					4	3	20	4	Ceramic, Vinyl & Aphalt					3	Water, Soapy & Oily							"ceramic tiles, vinyl tiles, asphalt tiles and a asphalt tile with a wax coating...Slip resistance tests were conducted under five surface conditions: dry, wet, detergent solution, soy bean oil, and engine oil (Mobil 20W-50). "		1			Y	Roughness	Y - Surface dimensions	Slipmeter and Micro-roughness gauge		“three slip meters and human subjects. BOT-3000…English XL, also called a Variable Incidence Tribometer… BPT, which was originally designed to simulate the action of a slipping foot... a micro-roughness gauge with a 5 μm radius diamond stylus was used to measure the center line average (Ra) and maximum height of profile (Rz) among a number of surface roughness parameters”	A	12
286	272	Maddock_2012	Maddock	2012	A Statewide Observational Assessment of the Pedestrian and Bicycling Environment in Hawaii, 2010					0																									0
287	273	Moraes_2012	Moraes	2012	Muscular activity in different locomotion plans with the use of various shoes types and barefoot	1	1	J	How shoes/barefoot impact EMG in different enviornments and activity levels	1	GL (n/s)					4	n/a	4	1	Flat			1	Incline			2	Up & down					"flat surface, up and down stairs (three steps .. and in an inclined surface (16º)."		1	lwd	d		Stair no.		n/s		"... flat surface with a distance of six meters, a ramp of one meter and sixty centimeters with an inclination of 16º and a ladder with three steps, with height of 16 cm and width of 24 cm"	A	15
288	274	Nickel_2012	Nickel	2012	Prosthetic Ankle-Foot System That Adapts to Sloped Surfaces	1	1	J	To develop a prototypical prosthetic ankle unit that adapts to sloped surfaces	1	GL					5	n/a	5	1	Level			4	Incline & decline									NB - specifcs not given - reference same procedure as 213 "on a level surface, up and down a ramp with a 5 deg inclination, and up and down a ramp with a 10 deg inclination.	Y (1 of 5)	1		d			Y - Surface dimensions	n/s		NB - specifcs not given - reference same procedure as 213 "on a level surface, up and down a ramp with a 5 deg inclination, and up and down a ramp with a 10 deg inclination."	Other	3	Amputees
289	275	Osis_2012	Osis	2012	Early Heelstrike Kinetics Are Indicative of Slip Potential During Walking Over a Contaminated Surface	1	1	J	To examine ground kinetics early in stance while walking on a contaminated surface	1	GL					1	1	2	1	n/s					1	Soapy							“…force plate would be contaminated with dish soap, making it slippery…applied with a rag in an even layer approximately 1 to 3 mm thick on the force platform…, the normal dry surface was restored by thoroughly wiping away the soap with a clean, damp rag and then drying with a clean dry rag”		1			Y		Y - Surface dimensions	forceplate and n/s		“…force plate would be contaminated with dish soap, making it slippery…applied with a rag in an even layer approximately 1 to 3 mm thick on the force platform…UCoF was calculated by dividing the shear force by the normal force at each time point.”	A	11
290	276	Parijat_2012	Parijat	2012	Effects of moveable platform training in preventing slip-induced falls in older adults	1	1	J	To evaluate the effects of moveable platform training in improving fall recovery in older adults	1	GL					1	1	2	1	Vinyl					1	Soapy							“The slippery surface (i.e., top of one the forceplate) was covered with a water and clear jelly mixture (1:1) ... In order to provide a consistent floor COF, same person applied the same amount of mixture using a sponge roller….as the forceplate are covered with the same vinyl as the walkway and, the slippery substance was not visible on the walkway.”		1	lw		Y			n/s and n/s		“The slip trials were conducted on a 15 m long walkway…….as the forceplate are covered with the same vinyl as the walkway and, the slippery substance was not visible on the walkway...Required coefficient of friction (RCOF) was defined as the minimum ratio of horizontal to vertical ground reaction force”	E	24
291	277	Rodby-Bousquet_2012	Rodby-Bousquet	2012	Better Walking Performance in Older Children With Cerebral Palsy	1	1	J	To describe mobility method for different environments in children with CP	1					Qu	n/a	n/a	n/a															"FM Ratings 6. Independent on all surfaces 5. Independent on level surfaces.... Unaided walking on uneven surfaces (FMS 6 =Walking independent on all surfaces) was equally common"		0							Multiple choice	"The mobility is rated according to the need of assistive devices and is assessed by questions put to the child or parent and not by direct observation."	Other	562	Cerbral palsy children (all ages)
292	278	Sanchez_2012	Sanchez	2012	Effects of treadmill on gait variability in healthy young subjects					0																									0
293	279	Santos_2012	Santos	2012	[Risk of falls in the elderly: an integrative review based on the North American Nursing Diagnosis Association]					0																									0
294	280	Silverman_2012	Silverman	2012	Whole-body angular momentum in incline and decline walking	1	1	J	To analyse whole-body angular momentum when walking on a range of sloped surfaces	1	GL					7	n/a	7	1	0°			6	Incline & Decline									“…walking up and down a 16-ft platform at each of four slopes (0, 5°, 10° and 15°)…”		1	l	d				n/s		“…walking up and down a 16-ft platform at each of four slopes (0, 5°, 10° and 15°)…”	A	13
295	281	Slaughter_2012	Slaughter	2012	The comparative gait effects of select walking surfaces using kinetic and EMG analyses	1	1	J	To investigate leg EMG and kinetics during side-slope walking and other activities of daily living	2	GL		Tr			5	n/a	5	1	Plywood			3	Left, Right & Incline			1	Up					Participants walked on a plywood platform of 12 meters (length) by 1.2 meters (width) at 0° (flat) and at 5° and 10° of side-slope (sideslope angle measured perpendicular to forward movement). The participants also ascended stairs and walked on a treadmill at a 10° incline.		1	lwd	d		Stair no.		n/s and n/s		Participants walked on a plywood platform of 12 meters (length) by 1.2 meters (width) at 0° (flat) and at 5° and 10° of side-slope (sideslope angle measured perpendicular to forward movement). The participants also ascended stairs...of 11 steps (rise = 19.05 cm and run = 29.21 cm) ... and walked on a treadmill at a 10° incline.	A	11
296	282	Steponavicius_2012	Steponavicius	2012	Investigation of straw layer movement over the walker surface					0																									0
297	283	Suidou_2012	Suidou	2012	Development of a novel gait analysis method focusing on physical loads given from pavement in gait motion	1	1	J	To present a novel evaluation of pavements based on ankle data	1		Mx				5	n/a	5	2	Asphalt & Brick											3	Grass, Rubber & Soil	"…following five different pavementsl (a) inter locking block, (b) asphalt, (c) soil, (d) rubber and (e) grass… keep constant gait velocoity for 100 steps"	Y	0								"…following five different pavementsl (a) inter locking block, (b) asphalt, (c) soil, (d) rubber and (e) grass… keep constant gait velocoity for 100 steps"	n/s	6
298	284	Turchet_2012	Turchet	2012	Temporal and amplitude aspects in sonically simulating walking over bumps, holes and flat surfaces					0																									0
299	285	Wilkmen_2012	Wilkmen	2012	Physical performance assessment in military service members	1	1	J	To establish normative data for physical performance measures that can be implemented in a clinical setting	1	Co (n/s)					3	n/a	3	1	Level	1	Rocky					1	Up					“including self-selected walking velocity (SSWV) on level ground and on a loose-rock surface, timed stair ascent (TSA)...e define TSA as the ability to ascend 12 steps as quickly as possible"		1	ld			Stair no.		n/s		“...in our study, participants were instructed to walk a distance of 20 meters at a normal, comfortable pace…The rocky path consisted of stones measuring approximately 1 to 2 inches in diameter and ≥3 inches deep…We define TSA as the ability to ascend 12 steps as quickly as possible”	A	180	Soldiers
300	286	Pendharkar_2013	Pendharkar	2013	The effect of walking surface on upper limb dynamics measured using inertial sensors	1	1	C	To compare the relationship between the power spectral density of the head and trunk acceleration over regular and irregular surfaces.	1		Pa				3	n/a	3	2	Cement & Tile	1	Cobbled											"during a free walk for about a kilometre around Kings College London...over flat smooth tiled, cemented (hard, level) and irregular cobbled surfaces of the same length	Y	0								"during a free walk for about a kilometre around Kings College London... (3) surfaces of the same length...over flat smooth tiled, cemented (hard, level) and irregular"	A	6
301	287	Amini_2013	Amini	2013	Activities of daily living independence in Iranian blind war survivors: A cross sectional study, 2008	1	1	J	To assess the basic and instrumental activity of daily life for Iranian blind war survivors	1					Qu	n/a	n/a	n/a															“Activities of daily living in the Iranian blind war survivors…Using stairs, Walking (on uneven surfaces).”	Y	0								“Activities of daily living in the Iranian blind war survivors…Using stairs, Walking (on uneven surfaces).”	Other	312	Blind war survivors
302	288	Antes_2013	Antes	2013	Circumstances and consequences of falls among the older adults in Florianopolis. Epi Floripa Aging 2009					0																									0
303	289	Aung_2013	Aung	2013	Automated detection of instantaneous gait events using time frequency analysis and manifold embedding	1	1	J	To assess different accelerometry sensor locations and to determine the effect of different walking terrains	1	GL					3	n/a	3	1	Flat			2	Incline & Decline									“walk straight on a fully flat surface ... Each subject completed ten trials, each consisting of approximately 2–3 gait cycles… The test platform...consisted of a 2 m approach, then a 1.2 m flat section, followed by a 1.2 m ramp section with a 4.5 declining slope, and a 4 m flat section that continued at the lower level after the slope…upward and downward slope and flat walking”		1	l	d				n/s and n/s		“walk straight on a fully flat surface ... Each subject completed ten trials, each consisting of approximately 2–3 gait cycles… The test platform...consisted of a 2 m approach, then a 1.2 m flat section, followed by a 1.2 m ramp section with a 4.5 declining slope, and a 4 m flat section that continued at the lower level after the slope…upward and downward slope and flat walking”	A	8
304	290	Bochsler_2013	Bochsler	2013	Recognition of ramps and steps by people with low vision	1	1	J	To assess the impact of viewing conditions and environmental factors for people with low vision	1	GL					3	n/a	3	1	Flat			2	Incline & Decline									“A uniform gray sidewalk (4 ft wide by 24.5 ft long; 1.3 m by 7.5 m) was constructed using hardboard deck portable stage risers. This sidewalk was elevated 16 inches (0.4 m) above the floor. … a ramp up or down (7-inch change of height over 8 ft), or flat.”		1	lw				Y - Angle	n/s		“A uniform gray sidewalk (4 ft wide by 24.5 ft long; 1.3 m by 7.5 m) was constructed using hardboard deck portable stage risers. This sidewalk was elevated 16 inches (0.4 m) above the floor. … a ramp up or down (7-inch change of height over 8 ft), or flat.”	Other	16	People with diagnosed low vision
305	291	Constantin_2013	Constantin	2013	Occupational hazards in a public ambulance service					0																									0
306	292	Gu_2013	Gu	2013	Plantar pressure analysis during tilt walking in female group	1	1	J	To explore the difference of plantar pressure distribution between flat and tilt walking interface.	1	GL (n/s)					2	n/a	2	1	Flat			1	n/s									Subjects completed walking on flat and tilt (gradient is 20°) surface...Each subject walked three times on the flat and tilt surface and 3 gait cycles were collected each time.	Y (1 of 2)	1		d			Y - Surface dimensions	n/s		Subjects completed walking on flat and tilt (gradient is 20°) surface...Each subject walked three times on the flat and tilt surface and 3 gait cycles were collected each time.	A	25
307	293	Hak_2013	Hak	2013	Stepping strategies used by post-stroke individuals to maintain margins of stability during walking	1	1	J	To examine how post-stroke individuals adapt their gait to maintain stability during walking	2			MTr	VR		3	n/a	3	1	Unpertubed			2	Left & Right									“1) a trial of unperturbed walking, 2) a trial with a continuous perturbation of the motion platform…For the platform perturbation, translations of the walking surface in ML-direction were used, following (ref 235)”	Y	0								Uses the same virtual eqipment (CAREN) as Ref 235 - description from 235: “ …In the bottom of the dome is a 2 m 3 m instrumented treadmill embedded in a 4 m-diameter platform capable of motion with six degrees-of freedom.”	A	12
308	294	King_2013	King	2013	Slip-related characterization of gait kinetics: Investigation of pervious concrete as a slip-resistant walking surface	1	1	J	To compare slipping characteristics of traditional and pervious concrete in icy conditions	1	GL					2	1	4	2	Concrete					1	Icy							“Traditional concrete (TC) and pervious concrete (PC) surfaces were manufactured for the current study…(TC dry, TC icy, PC dry, and PC icy)…		1	lwd		Y			forceplate and n/s		“TC and PC surfaces measured 50.8 46.0 cm (the approximate length and width of the force platform described below), with a thickness of 5 cm… an ice surface of approximately 1 mm thickness had formed on the traditional concrete surfaces…A total of 236.3 ml of water per surface was required to achieve the desired thickness…to estimate static coefficient of friction for each of the four surface con…	A	10
309	295	Kuhirunyaratn_2013	Kuhirunyaratn	2013	Factors related to falls among community dwelling elderly	1	1	J	To determine factors related to community dwelling elderly	1					Qu	n/a	n/a	n/a															"Bivariate analysis of factors asscoaited with falls (activity)…walk up and down stairs daily…factors associated with fall…slippery floors"		0							2 choice	"Bivariate analysis of factors asscoaited with falls (activity)…walk up and down stairs daily…factors associated with fall…slippery floors (Y/N)	Other	222	E, Not fallen in previous 6 months	Other	222	E, Fallen in previous 6 months
310	296	Lee_2013	Lee	2013	Neighborhood walking among overweight and obese adults: Age variations in barriers and motivators					0																									0
311	297	Magnusson_2013	Magnusson	2013	Malawian prosthetic and orthotic users' mobility and satisfaction with their lower limb assistive device	1	1	J	To investigate patients’ mobility with their lower limb prosthetic or orthotic device in Malawi	1					Qu	n/a	n/a	n/a															“Mobility for prosthetic and orthotic patients…Ability to walk on uneven ground/roads, n=82…Ability to walk up and down a hill, n=80…Ability to walk on stairs, n=79”		0							2 choice	“Mobility for prosthetic and orthotic patients…Ability to walk on uneven ground/roads, n=82…Ability to walk up and down a hill, n=80…Ability to walk on stairs, n=79”	Other	83	Prosthesis wearers
312	298	Matthis_2013	Matthis	2013	Humans exploit the biomechanics of bipedal gait during visually guided walking over complex terrain					0																									0
313	299	Nagano_2013	Nagano	2013	Biomechanical characteristics of slipping during unconstrained walking, turning, gait initiation and termination	1	1	J	To investigate foot kinematics and kinetics for various gait tasks on normal and oil-contaminated surfaces	1	GL					1	1	2	1	Force plate					1	Oily							“Participants traversed a 10-m walkway with two force platforms positioned approximately halfway…a dry surface, … force plate surface covered with vegetable oil… There were two surface conditions: dry and oily… ”		1	lw		Y			n/s and Slip resistance tester		“Participants traversed a 10-m walkway with two force platforms ... halfway…The second… perpex plate force plate…surface dimensions (508 mm long and 484 mm wide)… maintaining the same floor surface level. The first plate, was always uncontaminated and remained covered with fabric floor tiles of the same thickness as the Perspex plate… a standard volume of vegetable oil was applied evenly to the P…	A	9
314	300	Rosenberg_2013	Rosenberg	2013	Outdoor built environment barriers and facilitators to activity among midlife and older adults with mobility disabilities	1	1	J	To improve understanding of how environments impacts physical activity among adults with mobility disabilities.	1					FG & Db	n/a	n/a	n/a															Subthemes: uneven surfaces due to trees and roots, sidewalks undulate due to driveways, potholes, cracks, debris (e.g., foliage, litter)… Wet or icy sidewalks…presence of ramps… blocked, slippery, too steep…Hills (up and down), inclines, slopes…Slippery surfaces, grass, unlevel ground…presence of stairs…Level/flat ground”		0							Focus group comments	“We conducted home-based in-depth individual interviews supplemented with maps derived from Geographic Positioning System (GPS) devices… A structured interview protocol was developed by the study team… The semistructured interview guide utilized open-ended questions…barriers and facilitators (e.g., debris in curb ramps, curb ramps too steep) within the larger coded themes (e.g., curb ramp conditi…	Other	35	Used an assistive device
315	301	Schulz_2013	Schulz	2013	Independent and Joint Associations between Multiple Measures of the Built and Social Environment and Physical Activity in a Multi-Ethnic Urban Community					0																									0
316	302	Terziman_2013	Terziman	2013	Personified and Multistate Camera Motions for First-Person Navigation in Desktop Virtual Reality					0																									0
317	303	Villanuveva_2013	Villanuveva	2013	People living in hilly residential areas in metropolitan Perth have less diabetes: Spurious association or important environmental determinant?	1	1	J	To assess whether living in ‘hilly’ neighbourhoods was associated with diabetes prevalence	1					Qu & Db	n/a	n/a	n/a															After full adjustment, the odds of self-reported diabetes was 0.72 and 0.52 for adults living in neighbourhoods with moderate and higher levels of slope, respectively, compared with adults living in neighbourhoods with the lowest levels of slope.		1	lw	p				GIS and GIS		“For survey participants who gave permission for linkage to other datasets, built environment and (accessible) destinations data were calculated…Geographic Information Systems (GIS) software (ArcGIS v10) was used to operationalise the ‘neighbourhood’…A 1600 m service area is typically used in studies with Australian adults [41-43], as this represents how far they could walk from home at moderate …	A & E	11406
318	304	Voloshina_2013	Voloshina	2013	Biomechanics and energetics of walking on uneven terrain	1	1	J	To determine gait changes on uneven terrain, and how they might relate to increased metabolic cost	2	GL		Tr			3	n/a	3	1	Even	1	Uneven (blocks)							1	Foam			“We created an uneven terrain surface by attaching wooden blocks to a treadmill belt…Each wooden block was covered with a layer of ethylene-vinyl acetate (cushioning foam... To test for effects of the ... foam... subjects also walked on a smooth treadmill belt surface covered only by the cushioning foam, resulting in conditions termed ‘uneven + foam’ and ‘even + foam’. We also tested walking on j…		1	lwd					n/s		“The uneven surface was created from wooden blocks arranged in squares (15.2×15.2cm) and glued together to form three different heights (1.27, 2.54 and 3.81cm) and create an uneven surface…Each square consisted of smaller blocks, 2.55×15.2cm, oriented lengthwise across the belt and affixed to it with hook-and-loop fabric... Each block’s surface was covered with foam that was 1.27cm thick…The even…	A	11
319	305	Ziaei_2013	Ziaei	2013	The effect of shoe sole tread groove depth on the gait parameters during walking on dry and slippery surface	1	1	J	To measure the effect of different shoe sole tread groove depths and different surfaces in stance phase during walking	1	GL					1	1	2	1	n/s					1	n/s							“...in stance phase while walking on slippery and dry surfaces" NB - no more details given	Y (1 of 2)	1			Y		Y - Surface dimensions	Estimated from requirements quotient (Q) - forces calculation		“in stance phase while walking on slippery and dry surfaces…he value of Q was considered as a criteria for prediction of the required COF for prevention of slipping”	A	22
320	306	Akira_2014	Akira	2014	Influence of Lower-Leg muscle spindle function in irregular surface walking	1	1	C	To investigate difference of walking on irregular surface when reducing muscle function	1	GL					2	n/a	2	1	Even	1	Irregular (blocks)											“…even and irregular surface… To create an irregular surface, a thin cloth carpet was modified by blocks (30 mm length× 50 mm width × 15 mm height, Figure 2) beneath the carpet. … NB - no more info on even surfaces	Y (1 of 2)	1	lwd					n/s		“…even and irregular surface… To create an irregular surface, a thin cloth carpet was modified by blocks (30 mm length× 50 mm width × 15 mm height, Figure 2) beneath the carpet. …Sufficient distance (2000 mm) was prepared, before going into area with blocks … Sufficient distance (1000 mm) was prepared, after the area with blocks.”	A	10
321	307	Chang_2014	Chang	2014	Factors contributing to the perceived slipperiness rating					0																									0
322	308	Di_Nardo_2014	Nardo	2014	Emg-based analysis of treadmill and ground walking in distal leg muscles	1	1	C	To compare EMG signals of Tibialis Anterioris and Gastrocnemius Lateralis when on a treadmill and over ground walking	2	GL		Tr			2	n/a	2	2	Overground & Tr													"...over ground and treadmill..ubjects were instructed to walk barefoot over ground ... following the path schematized in Fig. 1 (loop pattern) -approx 40m length in total"		1	lw					n/s		"...over ground and treadmill..ubjects were instructed to walk barefoot over ground ... following the path schematized in Fig. 1 (loop pattern) -approx 40m length in total"	A	7
323	309	Li_2014	Li	2014	Subjective rating of floor slipperiness &amp; slip/fall outcomes in a gait experiment	1	1	C	To investigate the perception of floor slipperiness and slipping of the foot under different floor surface conditions	1	GL					4	2	12	4	Ceramic, Metal, Plastic & Wood					2	Water & Oily							"There were four floor materials and three floor surface conditions.... The floors tested included metal, plastic, wood, and ceramic tiles.... The floor surface conditions on the tested floors included dry, wet, and oily. For dry surfaces, clean and dry surfaces were tested. For wet surfaces, a thin film of water was applied on the floor using a spray to simulate wet floors. For oily floors, a pa…		1	lw				Y - COF	n/s	Likert scale	“A walkway (1.5 m × 6 m) was constructed for the study…a 7-point scale for measuring the perceived floor slipperiness was adopted…(7 not slippery at all.. 1 extremely slippery)… These floors were mounted a testing area on the other side of the walkway which was approximately 4 m away from the origin.	A	4
324	310	Patterson_2014	Patterson	2014	Does external walking environment affect gait patterns?	1	1	C	To understand the relationship between mobility metrics outside of the clinic or laboratory and the context of the external environment	2	Co	Mx				4	n/a	4	2	Flat & Hallway	1	Gravel	1	Incline									“Participants negotiated five different walking terrains: regular walking on a flat surface (normal), a busy hallway, a rough walking surface (gravel), and up a hill and blindfolded on a flat surface.”	Y	0								“Participants negotiated five different walking terrains: regular walking on a flat surface (normal), a busy hallway, a rough walking surface (gravel), and a hill and blindfolded on a flat surface... Subjects walked for at least thirty seconds on each terrain”	A	10
325	311	Wade_2014_A	Wade	2014	Joint kinetics while walking on an irregular sloped surface	1	1	C	To investigated gait dynamics on a sloped irregular surface	1	GL					3	n/a	3	1	Vinyl	1	Ballast	1	Mediolateral (n/s)									“No Ballast: The surface was that of an 8.5m long vinyl tile walking sloped surface. The sloped surface was metal frame and plywood decking platform titled at a 7° slope. …The mainline ballast consisted of 11/4 to 11/2 inch (3.175-3.81 cm) aggregate ballast... a layer of 3mm thick carpet was attached to the sloped surface prior to placing the ballast on the surface…One and one half-tons of ballas…		1	lwd	d				n/s and n/s		“No Ballast: The surface was that of an 8.5m long vinyl tile walking sloped surface. The sloped surface was metal frame and plywood decking platform titled at a 7° slope. …The mainline ballast consisted of 11/4 to 11/2 inch (3.175-3.81 cm) aggregate ballast... a layer of 3mm thick carpet was attached to the sloped surface prior to placing the ballast on the surface…One and one half-tons of ballas…	A	20
326	312	Beschorner_2014	Beschorner	2014	Fluid pressures at the shoe-floor-contaminant interface during slips: Effects of tread &amp; implications on slip severity	1	1	J	To measure pressures during slipping for treaded and untreaded conditions and determine the effects of fluid pressure on slip severity	1	GL					1	1	2	1	n/s					1	Lubricant							“Slips were induced with a 90%:10% glycerol: water solution (viscosity: 219 cP) that was spread evenly across a 610 x 610 mm floor surface. Prior to each slip, participants performed 5–8 baseline dry trials.”	Y (1 of 2)	1	lw				Y - COF	n/s		“Slips were induced with a 90%:10% glycerol: water solution (viscosity: 219 cP) that was spread evenly across a 610 x 610 mm floor surface. Prior to each slip, participants performed 5–8 baseline dry trials.”	A	18
327	313	Bohm_2014	Bohm	2014	Stiff-knee gait in cerebral palsy: How do patients adapt to uneven ground?	1	1	J	To investigate adaptive mechanism to an uneven surface in stiff-knee walkers with cerebral palsy	1	GL					2	n/a	2	1	Even	1	Terrasensa®											“Participants had to walk on even ground and on an uneven surface of 7 m length within the gait laboratory of 15 m length. The uneven surface shown (made of Terrasensa® panels) … consisted of 28 squared floor panels (50 x 50 x 8 cm). It is made of polyurethane with a patented surface relief system that is comfortably shock-absorbing.”		1	lwd					n/s		“Participants had to walk on even ground and on an uneven surface of 7 m length within the gait laboratory of 15 m length. The uneven surface shown (made of Terrasensa® panels) … consisted of 28 squared floor panels (50 x 50 x 8 cm). It is made of polyurethane with a patented surface relief system that is comfortably shock-absorbing.”	Other	16	Cerebral palsy	A	13
328	314	Cole_2014	Cole	2014	Concurrent validity of accelerations measured using a tri-axial inertial measurement unit while walking on firm, compliant and uneven surfaces	1	1	J	To assess the validity of trunk accelerations from IMUs for younger and older adults walking on firm, compliant and uneven surfaces	1	GL					3	n/a	3	1	Firm	1	Uneven (blocks)							1	Compliant			“3 surfaces; i) a firm surface ... ii) a compliant surface ... and iii) an uneven surface. The uneven surface comprised a series wooden blocks which were placed at random locations under a layer of foam and artificial turf”		1	lwd					n/s		“3 surfaces; i) a firm surface (L: 870 cm; W: 120 cm); ii) a compliant surface (L: 870 cm; W: 90 cm; H: 3.6 cm); and iii) an uneven surface (L: 960 cm; W: 90 cm; H: 5 cm). The uneven surface comprised a series wooden blocks (L: 10.5 cm; W: 7 cm; H: 2 cm), which were placed at random locations under a layer of foam and artificial turf”	E	12		A	12
329	315	Forte_2014	Forte	2014	Measures of static postural control moderate the association of strength and power with functional dynamic balance					0																									0
330	316	Kalicinski_2014	Kalicinski	2014	Task requirements and their effects on imagined walking in elderly	1	1	J	To estimate motor imagery performance in older adults, taking into account task requirements	1	GL					2	n/a	2	1	n/s	1	n/s											To investigate MI (motor imagery) performance… walking tasks: walking (A) in a straight line; (B) with changes of direction; (C) on uneven ground		1	lw				Y - Surface depth	n/s		To investigate MI (motor imagery) performance… walking tasks: walking (A) in a straight line; (B) with changes of direction; (C) on uneven ground…(track length 600 cm; track width 50 cm).	A	22		E	20
331	317	La_Scaleia_2014	La Scaleia	2014	Spinal motor outputs during step-to-step transitions of diverse human gaits	1	1	J	To investigate the spatiotemporal characteristics of the spinal motor output during various tasks	1			Tr			2	n/a	2	1	Tr			1	Incline									“…walking forward, backward, tiptoe and uphill (20% inclined grade)… and could be performed at fixed speed on a treadmill.”	Y (1 of 2)	1		p			Y - Surface dimensions	n/s		“…walking forward, backward, tiptoe and uphill (20% inclined grade)… and could be performed at fixed speed on a treadmill.”	A	8
332	318	Langlois_2014	Langlois	2014	Influence of physical capacities of males with transtibial amputation on gait adjustments on sloped surfaces	1	1	J	To investigate adjustments between level and slope locomotion for amputees	1	GL					3	n/a	3	1	Flat			2	Incline & Decline									“Subjects were asked to walk … on a flat pathway and on a 12 percent inclined slope…All parameters were estimated for level walking and for the ascent and the descent of the slope.”	Y (1 of 2)	1		p			Y - Surface dimensions	n/s		“Subjects were asked to walk … on a flat pathway and on a 12 percent inclined slope.”	Other	7	Amputees	A	8
333	319	Lee_2014	Lee	2014	The effects of stair walking training on the balance ability of chronic stroke patients	1	1	J	To evaluate the effects of stair walking training on balance ability of chronic stroke patients.	1	GL					3	n/a	3	1	Flat							2	Up & Down					“The stair walking training in the therapy room was carried out on stairs with steps that were 0.8 m wide and 10 cm high and treads that were 38 cm deep…during stair … During stair descent…The control group carried out 20 m reciprocating walking training for 30 minutes on an flat indoor flat surface, which was hard and free of obstacles”		1	lwd				Y - Stair no.	n/s		“The stair walking training in the therapy room was carried out on stairs with steps that were 0.8 m wide and 10 cm high and treads that were 38 cm deep…during stair … During stair descent…The control group carried out 20 m reciprocating walking training for 30 minutes on an flat indoor flat surface, which was hard and free of obstacles”	Other	40	Stroke
334	320	Matthis_2014	Matthis	2014	Visual control of foot placement when walking over complex terrain					0																									0
335	321	McCrorie_2014	McCrorie	2014	Combining GPS, GIS, and accelerometry to explore the physical activity and environment relationship in children and young people - a review					0																									0
336	322	Memari_2014	Memari	2014	Particular adaptations to potentially slippery surfaces: The effects of friction on consecutive postural adjustments (CPA)	1	1	J	To clarify the friction effects on motor programming when adaptating to a potentially slippery surface	1	GL					3	n/a	3	2	Fibreboard & Tile					1	Teflon							“Three different materials were considered: MocarboTM rough tile, patterned Isorel fibreboard, and TeflonTM sheet…being known that the last one was potentially slippery …Finally, the subjects performed four series of ten steps each…"		1			Y		Y - Surface dimensions	Force plate calculation		“ The required coefficients of friction (RCOF), that is, x peak values, were also measured… The adherence ratio (AR) along the antero-posterior axis (x = Rx/Rz, where Rz, is the vertical reaction force) “	A	7
337	323	Muller_2014	Muller	2014	Kinetic and kinematic adjustments during perturbed walking across visible and camouflaged drops in ground level					0																									0
338	324	Seo_2014	Seo	2014	The Effects of Stair Gait Exercise on Static Balance Ability of Stroke Patients	1	1	J	To evaluate the effects of stair walking training on balance ability of chronic stroke patients.	1	GL					3	n/a	3	1	Flat							2	Up & Down					“by ascending and descending wooden stairs, which had a width of 0.8 m, high of 10 cm, and tread depth of 28 cm thread…The control group performed flat surface gait exercise by walking 10 m back and forth on a hard, stable indoor surface” NB - same as 319		1	lwd				Y - Stair no.	n/s		“by ascending and descending wooden stairs, which had a width of 0.8 m, high of 10 cm, and tread depth of 28 cm thread…The control group performed flat surface gait exercise by walking 10 m back and forth on a hard, stable indoor surface” NB - same as 319	Other	30	Stroke
339	325	Sun_2014	Sun	2014	Comparison of plantar pressure distribution between different heel heights during incline treadmill walking	1	1	J	To examine the effect of heel height and incline slope on plantar pressure distribution of the foot during treadmill walking	1			Tr			3	n/a	3	1	0°			2	Incline									“various levels of surfaces were provided by the treadmill …and incline/slope (0°, 3.5° and 7°)…subjects walked at a regulated speed of 3.6 km/h on the treadmill.”		1		d			Y - Surface dimensions	n/s		“various levels of surfaces were provided by the treadmill …and incline/slope (0°, 3.5° and 7°)…subjects walked at a regulated speed of 3.6 km/h on the treadmill.”	A	18
340	326	Varma_2014	Varma	2014	Knee moments of anterior cruciate ligament reconstructed and control participants during normal and inclined walking	1	1	J	To assess changes in external knee moments between uninjured people and those with ACL injuries on sloped surfaces	1	GL					3	n/a	3	1	Level			2	Incline & Decline									“…normal, slow, upslope and downslope gait…constructed from a steel frame and covered with plywood, with one portable force plate embedded in the centre…The ramp was then removed to create a level walkway.”		1	l	d				n/s & n/s		“…A 7 m long walkway was used, 2.5 metres of which could be raised to form a ramp, at an incline of 10°…constructed from a steel frame and covered with plywood, with one portable force plate embedded in the centre…The ramp was then removed to create a level walkway.”	Other	12	ACL reconstruction	A	12
341	327	Wade_2014_B	Wade	2014	Balance and exposure to an elevated sloped surface					0																									0
342	328	Wade_2014_C	Wade	2014	Walking on ballast impacts balance	1	1	J	To examine the impact of walking on ballast for an extended duration on standing balance.	1	GL					2	n/a	2	1	Flat	1	Ballast											“No ballast: The surface was a 25 ft x 15 ft vinyl tile walking surface… A layer of 3- mm thick indoor/outdoor carpet was attached to the entire surface that was exposed to the ballast. The layer of carpet served to act as a binder for the ballast to adhere to the floor surface with minimal shifting between ballast-floor interfaces. Approximately 112 cubic feet of ballast were distributed evenly …		1	lwd					n/s		“No ballast: The surface was a 25 ft x 15 ft vinyl tile walking surface… A layer of 3- mm thick indoor/outdoor carpet was attached to the entire surface that was exposed to the ballast. The layer of carpet served to act as a binder for the ballast to adhere to the floor surface with minimal shifting between ballast-floor interfaces. Approximately 112 cubic feet of ballast were distributed evenly …	A	16
343	329	Hsu_2014	Hsu	2014	The influences of slope and slipperiness on subjective rating of MMH	1	1	B	To identify the consistence between the subjective rating and objective measurement of floor slipperiness under various physical workloads.	1	GL																						“Only 0º, 5º, and 10º slope ramps ...…Three ..floor tiles were tested in the study: polished porcelain tile, terrazzo floor, and polished porcelain tile. Two surface conditions were tested: dry and wet.”		1	lw	d	Y			n/s, n/s and slipmeter	Likert scale	“Only 0º, 5º, and 10º slope ramps ...There was a platform (150 cm×80 cm) on the left of the ramp (180 cm), and a second platform (150 cm×80 cm) was on the right …height of right platform .. adjusted .. three different slope angles… A Portable Skid Resistance tester was utilized to conduct the friction measurement in this study…tilized some subjective perception scales to inquire participants in o…	A	30
344	330	Chang_2015_A	Chang	2015	Factors affecting the perceived slipperiness rating	1	1	B	To assess the relationship between perceived slipperniess and objective measurements	1	GL					5	2	15	5	Ceramic, Marble Porcelain & Vinyl					2	Water & Lubricant							“…five floor types… a standard quarry tile with raised-profiled tread lines…flat quarry tile…vinyl composition sheet…marble tile…glazed porcelain tile…each section….was approximately 2.44 long…straight walkway of approximately 6.08m long and 0.81 wide…surfaces were dry, water and glycerol…”		1	lw		Y			n/s & slipmeter	Continuous rating scale	“…COF obtained…ground reaction forces…participant rated their perception…drawing a horizontal line across a vertical line representing the range of slipperiness from “not at all slippery” to “extremely slippery”…portable inclinable articulated strut slipmeter...was approximately 2.44 long…straight walkway of approximately 6.08m long and 0.81 wide”	A	29
345	331	Argin_2015	Argin	2015	Walking to school: The effects of street network configuration and urban design qualities on route selection behaviour of elementary school students					0																									0
346	332	He_2015	He	2015	Estimation of physical activity walking in different slopes based on accelerometer approach	1	1	C	To investigate if model accuracy improves when incorporating tri-axial accelerometry for incline walking	1			Tr			4	n/a	4	1	0°			3	Incline									“…consisting of 3 min exercise stages …. The speed of the treadmill was programmed in advance of the test and comprised of 4.0, 5.0, and 6.0 km/h. The slope of the treadmill varied from 0% to 15% (8.53°) by steps of 5% (2.86°) at speed 4.0 km/hr. Each subject conducted walking at all the speeds and slopes…”		1		p			Y - Surface dimensions	n/s		“…consisting of 3 min exercise stages …. The speed of the treadmill was programmed in advance of the test and comprised of 4.0, 5.0, and 6.0 km/h. The slope of the treadmill varied from 0% to 15% (8.53°) by steps of 5% (2.86°) at speed 4.0 km/hr. Each subject conducted walking at all the speeds and slopes…”	A	7
347	333	Jackoski_2015	Jackoski	2015	Walking on Foot to Explore a Virtual Environment with Uneven Terrain	1	1	C	To understand spatial learning in different virtual enviornments	1				VR		3	n/a	3	1	Grass (virtual)			2	Hills (virtual)									The IVE used in the experiment was a circular shaped 50m by 50m grassy plane with a generic dome backdrop ... Only the vertical scale changed between the two terrains.... The maximum height of our large terrain was 1.8m, and the maximum height of our small terrain was 0.9m... The average height hills in the large terrain was 0.8m, and the average height of the hills in small terrain was 0.4m."		1	lw			Virtual height	Y - Angle	n/s		The IVE used in the experiment was a circular shaped 50m by 50m grassy plane with a generic dome backdrop ... Only the vertical scale changed between the two terrains.... The maximum height of our large terrain was 1.8m, and the maximum height of our small terrain was 0.9m... The average height hills in the large terrain was 0.8m, and the average height of the hills in small terrain was 0.4m.	A	12	n/s - assumed A
348	334	Liu_2015_A	Liu	2015	Comparison of slip training in vr environment and on moveable platform	1	1	C	To compare the efficacy of two different slip training modality (moveable platform and virtual reality) in reducing fall frequency	2			Tr	VR		2	n/a	2							2	Platform & Virtual							“…The moveable platform training was conducted by inducing slips using a custom built sliding device consisting of a low friction, motorized moveable platform (40x120cm)… The virtual slip consisted of perturbations (tilts) in the pitch plane of the VR scene at random intervals…"		1	lw		Y			n/s and n/s		“…The moveable platform training was conducted by inducing slips using a custom built sliding device consisting of a low friction, motorized moveable platform (40x120cm)… The virtual slip consisted of perturbations (tilts) in the pitch plane of the VR scene at random intervals…The slip trials were conducted on a walkway 15 m long…The slippery surface (i.e., top of one the forceplate) was covered …	E	36
349	335	Baek_2015	Baek	2015	Park design and children's active play: a microscale spatial analysis of intensity of play in Olmsted's Delaware Park	1	1	J	To offer a microscale exploration of the role of park design on the intensity of physical activity among youth	1					Qu & Db	n/a	n/a	n/a															“Data source(s) - GIS layers …Area covered by grass, golf green, sand bunkers, and fairway… Area covered by dirt, mud, and/or wood chips …Proportion of paved trails … Gravel Area of a cell covered in gravel, pebbles, and rocks…Wooded area with undergrowth…scale of 25 ft × 25 ft grid cell (grid 1)”		1	lw			GIS		GIS database (for both)		“Data source(s) - GIS layers …Area covered by grass, golf green, sand bunkers, and fairway… Area covered by dirt, mud, and/or wood chips …Proportion of paved trails … Gravel Area of a cell covered in gravel, pebbles, and rocks…Wooded area with undergrowth…scale of 25 ft × 25 ft grid cell (grid 1)”	C	94	8 - 17yo
350	336	Chang_2015_B	Chang	2015	Contribution of gait parameters and available coefficient of friction to perceptions of slipperiness					0																									0
351	337	Doyle_2015	Doyle	2015	Changes to transtibial amputee gait with a weighted backpack on multiple surfaces	1	1	J	To assess gait changes when people with amputatees walk on simulated uneven ground and ramps with a backpack load	1	GL					3	n/a	3					2	Incline & Decline					1	Foam			“… 8 m walkway that was covered with medium density foam mats (maximum compression of approximately 8 cm) … Participants walked the entire 8 m walkway… up an 8 m ramp with a 7 degree incline… down an 8 m ramp with a 7 degree incline.”		1	ld	d				n/s and n/s		“… 8 m walkway that was covered with medium density foam mats (maximum compression of approximately 8 cm) … Participants walked the entire 8 m walkway… up an 8 m ramp with a 7 degree incline… down an 8 m ramp with a 7 degree incline.”	Other	10	Amputees
352	338	Gyllencreutz_2015	Gyllencreutz	2015	Everyday outdoor mobility in old age: Focus group interviews with active senior citizens	1	1	J	To explore senior citizens’ perceptions of their safety and risk reduced in outdoor environments.	1					FG	n/a	n/a	n/a															"(participants) suggested to level out the uneven surfaces on pathways..Sloping transitions were therefore considered preferable, but might be slippery during winter..it was very slippery"		0							Focus group comments	"Results emerged ....‘constraining elements for outdoor mobility’...dangerous environments’...(participants) suggested to level out the uneven surfaces on pathways..Sloping transitions were therefore considered preferable, but might be slippery during winter..it was very slippery"	E	31
353	339	Iwai_2015	Iwai	2015	Motion analysis during stair walking and slope walking using a shoe-type foot pressure measurement device: Vertical ground reaction force of the heel and forefoot					0																									0
354	340	Jastifer_2015	Jastifer	2015	Performance of total ankle arthroplasty and ankle arthrodesis on uneven surfaces, stairs, and inclines: A prospective study	1	1	J	To compare gait for patients with TAA and anthrodesis on flat surfaces, uneven surfaces, up- and downstairs, and up- and downhill.	1	GL					6	n/a	6	1	flat			2	Incline & Decline			2	Up & down	1	Gym mat			“The tasks included walking on flat surfaces, upstairs, downstairs, uphill, downhill, and on an uneven surface…The uphill and downhill portion of the exam was performed by having the patients walk up and down a ramp with a built in slope of 13.3%. For the uneven surface… walk across a 5-inch thick foam gymnastics pad. For the stair … ascend and descend a full flight of stairs…”	Y (3 of 5)	1	d	p			Y - Surface length	n/s	Continuous rating scale	“The uphill and downhill portion of the exam was performed by having the patients walk up and down a ramp with a built in slope of 13.3%. For the uneven surface… walk across a 5-inch thick foam gymnastics pad. For the stair … ascend and descend a full flight of stairs…subjective rating of difficulty performing each of the tasks (1 cm scale, incrementally numbered from 0 to 10, in 1 cm increments)…	Other	77	Ankle anthroplasty or arthrodesis
355	341	Kerherve_2015	Kerherve	2015	The Dynamics of Speed Selection and Psycho-Physiological Load during a Mountain Ultramarathon					0																									0
356	342	Kim_2015	Kim	2015	A study on body movement analysis by the foot slip pattern in a fall					0																									0
357	343	Lawrence_2015	Lawrence	2015	Gait adaptations to awareness and experience of a slip when walking on a cross-slope	1	1	J	To assess whether, when walking on a cross-slope, adults adapt their gait when made aware of a potential slip, and having experienced a slip	1	GL					4	1	8	2	Rubber & Vinyl			2	Right	1	Soapy							“purpose built 4.8 m wooden walkway with a crossslope, inclined by 7° to the horizontal. The incline sloped from the participants’ left to right and was covered with a 2.3 m long section of non-slip rubber, followed by a 1.5 m section of vinyl (removable, fixed with Velcro) and, finally, 1 m of non-slip rubber. The full walkway contained both a sloped section and a flat section…possibility of a s…		1	l	d			Y - COF	n/s		“purpose built 4.8 m wooden walkway with a crossslope, inclined by 7° to the horizontal. The incline sloped from the participants’ left to right and was covered with a 2.3 m long section of non-slip rubber, followed by a 1.5 m section of vinyl (removable, fixed with Velcro) and, finally, 1 m of non-slip rubber. The full walkway contained both a sloped section and a flat section…possibility of a s…	A	15
358	344	Huang_2015	Huang	2015	Relationship between joint roughness coefficient and fractal dimension of rock fracture surfaces					0																									0
359	345	Zhang_2015	Zhang	2015	Research on Adaptive Balance Reaction for Gait Slippery Instability Events on Level Walk Based on Plantar Pressure and Gait Parameter Analysis					0																									0
360	346	Liu_Y_2014	Liu_Y	2014	Fear of falling in robust community-dwelling older people: results of a cross-sectional study	1	1	J	To identify the prevalence and risk factors for fear of falling among robust community-dwelling older people	1					Qu	n/a	n/a	n/a															“Walking on a slippery surface (e.g. wet or icy) … Walking on an uneven surface (e.g. rocky ground, poorly maintained pavement)… Walking up or down a slope…Walking up or down stairs”		0							Likert scale	“Participants’ FoF level was assessed by the CFES-I. This 16-item tool assesses participants’ concern about falling when performing 16 activities, from simple in-home activities to more demanding physical and social activities. Self-perceived efficacy in completing each activity is rated on a four-point Likert scale (from 1: ‘not at all concerned’ to 4: ‘very concerned’).”	E	445
361	347	Malone_2015	Malone	2015	Do children with cerebral palsy change their gait when walking over uneven ground?	1	1	J	To compare gait in children with CP to healthy children walking over level ground and uneven ground	1	GL					2	n/a	2	1	n/s	1	Pebbles											“…laboratory’s 10-metre walkway, firstly over LG (level ground) and then over 5 UG (uneven ground) … The uneven surface … placing 16 bags of 0.5cm pebbles, ”		1	lwd					n/s		“…laboratory’s 10-metre walkway, y, firstly over LG (level ground) and then over 5 UG (uneven ground) … placing 16 bags of 0.5cm pebbles, each measuring 16x10 cm and maximum 2.5cm thick, on the walkway spread over an area measuring 150cm in length and 40cm in width, … but scattered at varying angles, no more than 5cm apart in the anterior posterior direction and 2cm in the medio-lateral direction…	Other	17	Children with cerebral palsy - avg 10yo	C	17	avg 10 yo
362	348	Martino_2015	Martino	2015	Neuromuscular adjustments of gait associated with unstable conditions	1	1	J	To compare spatiotemporal changes in EMG activity in healthy subjects walking on a slippery walkway and on a narrow beam	1	GL					2	1	3	1	Polyethylene					1	Oily					1	Narrow	“…applied oil across the entire surface of a polyethylene film coating the laboratory floor…the subjects were asked to walk on the normal floor (control 2)… For the beam walking condition, participants walked barefoot along a narrow metal beam...we also asked to walk on the normal floor (control 3) at relatively slow speeds” NB - oil only to polyethylene not beam	Y (1 of 3)	1	lwd		Y		Y - Surface dimensions	n/s and Force plate		“…applied oil across the entire surface of a polyethylene film coating the laboratory floor…The ..dynamic coefficient of friction …estimated as the mean ratio of the shear to normal foot force …the subjects were asked to walk on the normal floor (control 2)… For the beam walking condition, participants walked barefoot along a narrow metal beam (6-m length, 4-cm width, and 4-cm height)… e also ask…	A	18
363	349	Matthis_2015	Matthis	2015	The biomechanics of walking shape the use of visual information during locomotion over complex terrain					0																									0
364	350	Ngo_2015	Ngo	2015	Similar gait action recognition using an inertial sensor	1	1	J	To assess inertial sensor-based recognition for similar gait action classes (walking on flat ground, up/down stairs, and up/down a slope)	1	GL					5	n/a	5	1	Flat			2	Incline & Decline			2	Up & Down					“…asked to walk straight on flat ground, up stairs, down a slope, up a slope, down stairs, and walk straight out of the same environment as shown…”	Y	0								“…asked to walk straight on flat ground, up stairs, down a slope, up a slope, down stairs, and walk straight out of the same environment as shown…”	A, C & E	460
365	351	Parijat_2015_A	Parijat	2015	EMG and kinematic responses to unexpected slips after slip training in virtual reality	1	1	J	To design a virtual reality training program to induce slips and assess kinematic and muscular responses in older adults	3	GL		Tr	VR		1	1	2							2	Virtual & Lubricant							“…The slippery surface was covered with a 1:1 water and jelly mixture... Participants were unaware of the position of this surface as the forceplate were covered with the same vinyl as the walkway. …The virtual slip was created by perturbations (tilts) in the pitch plane of the VR scene at random intervals.”		1	l		Y			n/s and n/s		“…The slip trials were conducted on 15 m long walkway … The slippery surface was covered with a 1:1 water and jelly mixture to reduce the coefficient of friction (COF) (dynamic COF = 0.12) of the floor surface. Participants were unaware of the position of this surface as the forceplate were covered with the same vinyl as the walkway. This is a standardized protocol used in several previous slip a…	E	24
366	352	Parijat_2015_B	Parijat	2015	Effects of Perturbation-Based Slip Training Using a Virtual Reality Environment on Slip-induced Falls	1	1	J	To design a virtual reality training program to induce slips and assess spatiomtemporal changes in older adults	3	GL		Tr	VR		1	1	2							2	Virtual & Lubricant							“…The slippery surface was covered with a 1:1 water and jelly mixture... Participants were unaware of the position of this surface as the forceplate were covered with the same vinyl as the walkway. …The virtual slip was created by perturbations (tilts) in the pitch plane of the VR scene at random intervals.” NB - same as 351		1	l		Y			force plate calculation and n/s		" … The slippery surface was covered with a 1:1 water and jelly mixture to reduce the coefficient of friction (COF) (dynamic COF = 0.12) of the floor surface. Participants were unaware of the position of this surface as the forceplate were covered with the same vinyl as the walkway. This is a standardized protocol used in several previous slip and fall studies…The virtual slip was created by pert…	E	24
367	353	Pendharkar_2015	Pendharkar	2015	Multiscale PCA to distinguish regular and irregular surfaces using tri axial head and trunk acceleration signals	1	1	J	To distinguish two different surfaces, tiled and cobbled using accelerometry data	1		Pa				2	n/a	2	1	Tile	1	Cobbled											“…A free walking route was pre-determined which consisted of regular tiled surface and irregular cobbled surface.”	Y	0								“…A free walking route was pre-determined which consisted of regular tiled surface and irregular cobbled surface.”	A	6
368	354	Peper_2015	Peper	2015	Attuning one's steps to visual targets reduces comfortable walking speed in both young and older adults	1	1	J	To assess walking speed when walking in more realistic (visually guided) conditions	2	GL		Tr			5	n/a	5	2	Floor & Tr											3	Set irregular distances & % of stride	“...on a plain floor...modified version of the test involved three rectangular stepping targets (50 x 15 cm).. attached to.. the floor... positioned at irregular distances (2.7m, 3.7m and 0.7m) to invoke step adaptations) and were wide enough (50 cm)to be stepped on by either foot without influencing step width…Treadmill walking was examined on an instrumented treadmill…In condition 0%, the stepp…		1	lw					n/s		“For overground walking, the 10-meter walk test ... modified version of the test involved three rectangular stepping targets (50 x 15 cm) ... positioned at irregular distances (2.7m, 3.7m and 0.7m) to invoke step adaptations) and were wide enough (50 cm)to be stepped on by either foot without influencing step width….In condition 0%, the stepping targets were presented with inter-stepping target d…	A	18
369	355	Pluijiter_2015	Pluijiter	2015	Tactile pavement for guiding walking direction: An assessment of heading direction and gait stability	1	1	J	To assess to what extent tactile information from the feet can be used to maintain a stable gait	1		Pa				2	n/a	2	1	Pavement	1	Tactile paving											“in a straight line on either tactile- or regular pavement … the directional tiles…contain grooves oriented in the walking direction. ..the tiles used in this study had a sinusoidal height pattern with amplitude of 5 mm. The tiles were 30 by 30 cm and had 7 grooves”		1	lwd					n/s		“Both paths had a length of 38.4 m and a width of 0.6 m… the directional tiles…contain grooves oriented in the walking direction. ..the tiles used in this study had a sinusoidal height pattern with amplitude of 5 mm. The tiles were 30 by 30 cm and had 7 grooves. Two rows of tiles were placed next to each other such that the width of the tactile path was 60 cm”	A	12
370	356	Scalioni-Solano_2015	Scalioni-Solano	2015	Age-related differences when walking downhill on different sloped terrains	1	1	J	To assess age-related differences in spatiotemporal and stability measures when walking downhill	1		n/s				3	n/a	3	1	Flat			2	Decline									“flat (FL, 0%), moderate downhill (MH, 8%) and pronounced downhill (PH, 20% slope) outdoor walkways. Distance travelled on each walkway was 15 m.”		1	l	p				n/s and n/s		“flat (FL, 0%), moderate downhill (MH, 8%) and pronounced downhill (PH, 20% slope) outdoor walkways. Distance travelled on each walkway was 15 m.”	E	35		A	22
371	357	Schroedar_2015	Schroedar	2015	The influence of task complexity on knee joint kinetics following ACL reconstruction	1	1	J	To explore the influence of task complexity on functional joint mechanics for those with graft-specific surgeries	1	GL					2	n/a	2	1	n/s							1	Down					“…included overground walking and stair descent… For the contralateral leg, the three tasks presented a linear increase in the number of stair riser units (1 unit = 7.5 in) traversed during the cycle: walking (0 steps), stair descent to floor (1 step), and stair descent to step (2 steps)”	Y (1 of 2)	1	d			Stair no.	Y - Surface (stair) dimensions	n/s		“…the change from the prior step was equivalent to two stair riser units (15 in)… Additionally, the stair descent to step task enforced an additional constraint over the stair descent to floor task based on the tread depth of the stairs. For the contralateral leg, the three tasks presented a linear increase in the number of stair riser units (1 unit = 7.5 in) traversed during the cycle: walking (…	Other	16	ACL reconstruction	A	9
372	358	Sinitski_2015	Sinitski	2015	Fixed and self-paced treadmill walking for able-bodied and transtibial amputees in a multi-terrain virtual environment	1	1	J	To examine speed changes for healthy and amputee populations in a multi-terrain virtual environment	2			MTr	VR		8	n/a	8	1	Level	1	Rocky (virtually)	6	Incline, decline, Left & Right (& combos)									“The CAREN-Extended virtual environment…A simulated pathway… one of eight walking activities: level , 7° uphill/downhill, 5° cross-slope, medial–lateral translatio, rolling-hills , and rocky "		1	lw	d				n/s (built-in VR system)		“…six degree-of-freedom motion platform ...) with a 1 m 2 m instrumented treadmill…constructed from 20 m sections, ... level (Level treadmill platform.), 7° uphill/downhill, 5° cross-slope (Platform tilts to the right or left (roll) with a slope of 5°, medial–lateral translations (Platform oscillates in the medial–lateral direction), rolling-hills (Platform oscillates in the sagittal plane (pitch…	A	12		Other	12	Amputees
373	359	Soleimanifar_2015	Soleimanifar	2015	Acceleration of upper trunk coordination in young versus old adults during walking on the level and irregular floor surface using MTx sensor	1	1	J	To evaluate the reliability of head and trunk acceleration during walking on Level and Irregular surfaces in healthy young and old adults.	1	GL					2	n/a	2	1	Floor	1	Irregular (blocks)											“Walking trials were performed on regular and irregular floor surface conditions…walked the whole of 7 m for each trial.. The irregular walkway was made of Wooden Pieces (Figure 2) which were randomly oriented beneath a dark carpet surface”		1	l				Y - Surface depth	n/s		“Walking trials were performed on regular and irregular floor surface conditions…walked the whole of 7 m for each trial.. The irregular walkway was made of Wooden Pieces (Figure 2) which were randomly oriented beneath a dark carpet surface”	E	20		A	20
374	360	Thies_2015	Thies	2015	Effects of shoe sole geometry on toe clearance and walking stability in older adults	1	1	J	To investigate whether sole design enhances older adults’ toe clearance	1	GL					3	n/a	3	1	Flat			2	Incline & Decline									“started on a 4 m long flat surface, followed by a 1.5 m long ramp (slope: 1:12), followed by a 1.5 m long flat surface…walking up the incline of the ramp, and (on the reverse trials) walking down the decline of the ramp…flat ground, incline (i.e. 4.58 ascending ramp), decline (i.e. 4.58 descending ramp)”		1	l	g				n/s and n/s		“started on a 4 m long flat surface, followed by a 1.5 m long ramp (slope: 1:12), followed by a 1.5 m long flat surface…walking up the incline of the ramp, and (on the reverse trials) walking down the decline of the ramp…flat ground, incline (i.e. 4.58 ascending ramp), decline (i.e. 4.58 descending ramp)”	E	12
375	361	Uto_2015	Uto	2015	The effects of a lateral wedge insole on knee and ankle joints during slope walking	1	1	J	To to determine whether a lateral wedge insole reduces the external knee adduction moment during slope walking	1	GL					5	n/a	5	1	0°			4	Incline & Decline									“The walkway consisted of a 3-m inclined plane with 3-m horizontal areas at both ends…The gradients of the slope were 0°, 5°, and 10°, and a force plate …In this study, the up-slope angle was defined as positive (+5°, +10°) and the down-slope angle was negative (–5°, –10°)”		1	l	d				n/s and n/s		“The walkway consisted of a 3-m inclined plane with 3-m horizontal areas at both ends…The gradients of the slope were 0°, 5°, and 10°, and a force plate …In this study, the up-slope angle was defined as positive (+5°, +10°) and the down-slope angle was negative (–5°, –10°)”	A	20
376	362	Yamaguchi_2015	Yamaguchi	2015	Efficacy of a rubber outsole with a hybrid surface pattern for preventing slips on icy surfaces	1	1	J	To examine the slip resistance over both dry (-10 C) and wet (0 C) icy surfaces,for three strap-on anti-slip devices	1	GL					4	2	6	1	0°			2	Incline & Decline	2	Water & Icy							“…walking on wet and dry ice, on either a level plane or a slope…. For one walkway, the middle ice panel was mounted at a 1:10 rise-to-run slope (5.7)...0, 5.7 ascent, 5.7 descent) and each of the two temperature conditions (0 and -10 C)”		1	lwd	g	Y			n/s, n/s and forceplate		“…drag tests were performed to measure the relative slipperiness … the SCOF and DCOF values measured during the drag tests... interior dimensions of the chamber (4.2 m long, 3.7 m wide and 2.1 m high) allowed for two straight walkways measuring 3.64 m in length and 0.73 m in width…each walkway comprised three ice panels, plus a concrete panel at each end, with two of the three ice panels mounted …	A	16
377	363	Yu_2015	Yu	2015	Perceived floor slipperiness and floor roughness in a gait experiment	1	1	J	To compare the perceived floor slipperiness before and after walking and describe the relationship between perceived floor slipperiness and actual friction of the floors	1	GL					2	1	4	1	Plywood	1	Coarse			1	Water							“covered by melamine plywood with finished resin skin…The surface of one of the walkways was left “smooth.” The surface of the second walkway was ground with a grindstone and scratched using a steel brush to generate a rough surface…surface conditions were either dry or wet. For the dry condition, the surface was clean and dry while tested. For the wet condition, two cups (500 ml for each) of tap…		1	lw		Y	Roughness		n/s, slipmeter and profilometer	Likert scale	“two 3 m walkways were prepared for the experiment. The walkways … 0.47 m wide …approximately 1 cm higher than the lab floor…Ten measurements of roughness and coefficient of friction were collected on each walkway. The roughness parameter ...was measured using a MitutoyoR SJ301 profilometer…The COF values on the two walkways under both dry and wet conditions were measured using a Brungraber Mark …	A	20
378	364	Bang_2015	Bang	2015	Comparison between subjective and objective measurement of slipperiness	1	1	J	To determine how subjective measurement of slipperiness compare to objective measures	1	GL					7	1	7	3	Smooth tile	4	Rough tiles (coarse)			1	Lubricant							“The surfaces used in the study were a steel plate and ceramic tile with different levels of surface roughness (Rz). They were ground steel plate , polished marble tile , smooth ceramic tile, rough ceramic tile (x3), and profiled tile … The steel plate was abraded with P60 grit abrasive paper…Floor surfaces were evenly covered and thoroughly wetted ... The contaminant used in walking trials and S…		1			Y	Roughness	Y - Surface dimensions	Tribometer & Roughness checker	Ranking and Likert Scale	“… Analytic Hierarchy Process (AHP) and the Friedman test were used…a pair-wise comparison between surfaces to obtain a numerical ranking for each surface…absolute rank of surfaces using mean rating scores…seven-point scale with 1 to 7, which the lower number means the more slipperyThe static coefficients of friction (SCOF) were measured using a BOT-3000…The surface roughness of floor was measure…	A	12
379	365	Zhang_2016	Zhang	2016	The research on motion recognition based on EMG of residual thigh	1	1	C	To detect motion clasification for amputees from EMG of stumps	1	GL (n/s)					3	n/a	3	1	Flat							2	Up & Down					“flat walking…10 steps…6 (times)…up and down stair action…6 steps..10 (times)”	Y (1 of 3)	1				Stair no.	Y - Surface (stair) dimensions	n/a		“flat walking…10 steps…6 (times)…up and down stair action…6 steps..10 (times)”	Other	20	Amputees
380	366	Goto_2016	Goto	2016	Effect of Cross-Sectional Shape of Small Level Change on Walkability					0																									0
381	367	Ghimire_2016	Ghimire	2016	Pedestrian motion state classification using pressure sensors	1	1	C	To demonstrate a novel approach for motion classification using pressure sensors	1	Co					3	n/a	3	1	Flat							2	Up & Down					“… participant … walk 20 steps on the flat ground, 18 steps climbing up and 18 steps climbing down”	Y (1 of 3)	1				Stair no.	Y - Surface (stair) dimensions	n/a		“… participant … walk 20 steps on the flat ground, 18 steps climbing up and 18 steps climbing down”	n/s	5
382	368	Ammann_2016	Ammann	2016	Accuracy of elevation recording using sport watches while walking and running on hilly and flat terrain	1	1	J	To evaluate the accuracy of elevation recording as assessed by popular sport watches	1		Pa & Fi				3	n/a	3	1	Flat			2	Incline & Decline									“…two different courses, each of which was free of any trees or buildings…three rounds on a 400-m outdoor synthetic track, resulting in 1200 m of flat distance…hilly course was composed of a 415-m asphalt track with an elevation gain of 30 m (average slope 7.2 %), which was completed three times up and down…"		1	l	d				n/s and GPS		“…three rounds on a 400-m outdoor synthetic track, resulting in 1200 m of flat distance…hilly course was composed of a 415-m asphalt track with an elevation gain of 30 m (average slope 7.2 %), which was completed three times up and down…elevation using a barometric altimeter corrected by GPS data,"	A	18
383	369	Beschorner_2016	Beschorner	2016	Required coefficient of friction during level walking is predictive of slipping	1	1	J	To develop slip prediction models based on RCOF when examining slips under moderately slippery conditions	1	GL					1	1	2	1	Force plate					1	Soapy							“…five baseline trials…The subject walked approximately 5 m preceding the force plate and 5 m after the force plate…Participants then experienced an unexpected slip event where a glycerol and water solution (50% glycerol and 50% water by volume) …RCOF was calculated using ground reaction forces…”		1	l		Y			n/s and forceplate		“…five baseline trials…The subject walked approximately 5 m preceding the force plate and 5 m after the force plate…Participants then experienced an unexpected slip event where a glycerol and water solution (50% glycerol and 50% water by volume) …RCOF was calculated using ground reaction forces…”	A	31
384	370	Bruening_2016	Bruening	2016	Multisegment Foot Kinematic and Kinetic Compensations in Level and Uphill Walking Following Tibiotalar Arthrodesis	1	1	J	To evaluate mechanisms used by arthrodesis patients during level and uphill gait	1	GL					2	n/a	2	1	Level			1	Incline									“…7-meter walkway…, subjects walked up a 2.4-m custom-made ramp set at a 12-degree incline.”		1	l	d				n/s and n/s		“…7-meter walkway…, subjects walked up a 2.4-m custom-made ramp set at a 12-degree incline.”	Other	14	Unilateral tibiotalar arthrodesis
385	371	Cascalho_2016	Cascalho	2016	Fear of falling and associated factors in community elderly with cataracts	1	1	J	To investigate fear of falling for elderly people with cataracts.	1					Qu	n/a	n/a	n/a															“…The answer in each item varies from 1 (without concern) to 4 (very concerned)…"to walk in slippery surfaces", "to walk in irregular surfaces", and "to walk up and down the stairs" were the ones which presented more concern of falling for elderly…”		0							Likert scale	“…To quantify the fear of falling between elderly, the Falls Efficacy Scale-International Brasil was used. It assesses the level of concern about falling … The answer ... varies from 1 (without concern) to 4 (very concerned)…”	Other	86	E cataracts
386	372	Coleman_2016	Coleman	2016	Standardizing methodology for research with uneven terrains focused on dynamic balance during gait	1	1	J	To define the destabilising nature of uneven terrains and established the minimum number of steps needed to minimize intraparticipant variability	1	GL					2	n/a	2	1	Even	1	Uneven (blocks)											“…uneven terrain consisted of a ... blocks … rotating pattern (0°, 45°, 90°, and 135°)... Smaller trapezoidal bumps .. were centrally located between the blocks. A 7.5-mm thick rubber mat (was placed over the wooden blocks…even terrain which consisted of a flat walkway (7.3 x 0.8 m)”		1	lwd					n/s and n/s		“…uneven terrain consisted of a 7.3 x 0.8-m walkway with an 80-mm long by 25-mm wide by 20-mm tall blocks … rotating pattern (0°, 45°, 90°, and 135°). The first block in each row was rotated 45° from the preceding row. The center of each block was spaced 20 cm apart from each other and 10 cm from the perimeter of the walkway. Smaller trapezoidal bumps (L x W x H = 60 x 25 x 10 mm) were centrally …	A	10
387	373	Dobricki_2016	Dobricki	2016	Sensorimotor body-environment interaction serves to regulate emotional experience and exploratory behavior	1	1	J	To assess the interaction between the sensory input of gait and that of the spatial context	1				VR		2	n/a	2	1	Rigid											1	Bouncy	“…Virtual Reality simulation of a forest glade…s projected onto the 4 × 3 × 3 m CAVE walls and floor… walking.. on the top of two narrow rectangular platforms (1.25 × 0.40 m) connected by a plank (2.20 × 0.25 m)… virtual plank was projected either on the rigid physical floor of the CAVE or onto a vertically deflecting and thus bouncy physical plank”		1	lw							“…Virtual Reality simulation of a forest glade…s projected onto the 4 × 3 × 3 m CAVE walls and floor… walking.. on the top of two narrow rectangular platforms (1.25 × 0.40 m) connected by a plank (2.20 × 0.25 m)… virtual plank was projected either on the rigid physical floor of the CAVE or onto a vertically deflecting and thus bouncy physical plank”	A	16
388	374	Foongsathaporn_2016	Foongsathaporn	2016	What daily activities increase the risk of falling in Parkinson patients? An analysis of the utility of the ABC-16 scale	1	1	J	To determine balance confidence (FOF) in PD patients by utilizing the 16-item Activities-Specific Balance Confidence Scale.	1					Qu	n/a	n/a	n/a															“…participants to rate the degree of confidence they have for completing 16 activities of daily living (ADLs) without falling, ranging from 0% (no confidence) to 100% (complete confidence) … Up and down ramp…Walk on icy sidewalk…Up and down stairs…Walk across parking lot…”		0							Continuous rating scale	“…participants to rate the degree of confidence they have for completing 16 activities of daily living (ADLs) without falling, ranging from 0% (no confidence) to 100% (complete confidence) … Up and down ramp…Walk on icy sidewalk…Up and down stairs…Walk across parking lot…”	Other	160	Parkinsons	A	52
389	375	Hoki_2016	Hoki	2016	Do carpets alleviate stress?	1	1	J	To assess the effects of indoor flooring in the residential environment on stress	1	GL					2	n/a	2	2	Wood and Carpet													“…carpeting (total thickness, 10 mm;) was laid onto half (3.9 m × 5.2 m) of the floor (7.8 m × 5.2 m) and blanketed onto an adjacent side wall. Wood flooring (thickness, 8 mm) was laid onto the remaining half (3.9 m × 5.2 m) of the floor and onto the adjacent side wall as well…”		1	lwd							“…carpeting (total thickness, 10 mm;) was laid onto half (3.9 m × 5.2 m) of the floor (7.8 m × 5.2 m) and blanketed onto an adjacent side wall. Wood flooring (thickness, 8 mm) was laid onto the remaining half (3.9 m × 5.2 m) of the floor and onto the adjacent side wall as well…”	A	42
390	376	Hosl_2016	Hosl	2016	Contractile behavior of the medial gastrocnemius in children with bilateral spastic cerebral palsy during forward, uphill and backward-downhill gait	1	1	J	To analyse contractions of the medial gastrocnemius in healthy and cerebral palsy patients during level, uphill and backward-downhill gait	1			Tr			2	n/a	2	1	Tr			1	Incline									“…All trials were done barefoot on even surface (flat-forward), on +12% inclined surface (uphill)”	Y (1 of 2)	1		p			Y - Surface dimensions	n/s		“…All trials were done barefoot on even surface (flat-forward), on +12% inclined surface (uphill)”	C	17	7 - 16yo	Other	15	Cerebral palsy children 7 - 16yo
391	377	Hsu_2016	Hsu	2016	Slip resistance of winter footwear on snow and ice measured using maximum achievable incline	1	1	J	To utilise a method of testing winter footwear that was ecologically valid testing on realistic surfaces to produce objective measures of slip resistance.	1	GL					14	3	42					14	Incline	3	Dry ice, Snow & Wet ice							“…three winter surfaces: dry ice, wet ice and snow…During the dry and wet ice sessions, a base layer of ice was created by flooding the floor surface of the laboratory with water…virgin base ice layer was the dry ice condition. Approximately 1 mm of water …was mopped over the dry ice to create a wet ice condition…A snowy walkway was created by spreading snow over the dry ice base layer…A roughly …		1	lwd	d	Y	Hardness		n/s, Inbuilt lab angle change, penetrometer and calculation (shoe angle)		“…(lab): a 2.5 cm thick by 4.5 m by 4.6 m ice floor……two 5.5-m long adjacent walkways……virgin base ice layer was the dry ice condition. Approximately 1 mm of water …was mopped over the dry ice to create a wet ice condition… roughly 5-cm layer was shovelled over one walkway of dry ice…A CTI snow penetrometer…was used to measure the hardness of the fresh snow…surface was 0°, or level…participants w…	A	8
392	378	Huang_2016	Huang	2016	Validity of FitBit, Jawbone UP, Nike plus and other wearable devices for level and stair walking	1	1	J	To assess assessed step count and distance accuracy for wearable devices during level walking and for stairs	2	Co	Pa				3	n/a	3	1	Pavements			2	Incline & Decline									“…For flat ground testing, participants walked at a consistent selfselected speed for 400 m (measured with a measuring tape) in a straight line along a flat, paved road (approx. 5 min).… participants ascended and descended 16 short flights of stairs located inside a building stairwell…Each flight contained 11 stairs (height = 15.8 cm, depth = 32.0 cm) for a total of 176 stairs.”		1	ld			Stair no.		n/a and measuring tape		“…For flat ground testing, participants walked at a consistent selfselected speed for 400 m (measured with a measuring tape) in a straight line along a flat, paved road (approx. 5 min).… participants ascended and descended 16 short flights of stairs located inside a building stairwell…Each flight contained 11 stairs (height = 15.8 cm, depth = 32.0 cm) for a total of 176 stairs.”	A	40
393	379	Kang_2016	Kang	2016	Effect of surface properties on gait characteristics	1	1	J	To quantify lower limb foot kinematics, COM and COP across three different surface terrain	1	GL					3	n/a	3	2	Mats	1	Uneven (gravel)											"...three different surface terrain randomly (... A) Levelled surface: thin rubber mat covering the laboratory wooden floor ... B) Soft urethane mat (even/soft terrain): cushioning rubber mat mixed with Ethylene Propylene Diene Monomer and Styrene Butadiene Rubber ...C) Destabilising rock surface (uneven terrain):. filled with gravel.. and crushed granite		1	lwd					n/s		Subjects walked over 7 m walkway ...on three different surface terrain randomly ..A) Levelled surface (control surface): thin rubber mat covering the laboratory wooden floor (thickness 1 mm, width 0.9 m, length 7 m).B) Soft urethane mat (even/soft terrain): cushioning rubber mat (Neoflex, Korea) mixed with Ethylene Propylene Diene Monomer and Styrene Butadiene Rubber (thickness 10 mm, width 0.9 m…	A	31
394	380	Leaver_2016	Leaver	2016	Garden visiting as a meaningful occupation for people in later life					0																									0
395	381	Lesch_2016	Lesch	2016	Prospective gait changes as a function of shifting perceptions of slipperiness: effects of visual and somatosensory cues	1	1	J	To determine the time course of the effects of visual and somatosensory information, regarding slipperiness, in determining gait	1	GL					5	2	15	5	Ceramic, Marble, Porcelain & Vinyl					2	Water & Soapy							“…five floor materials were selected…(A) standard quarry tile with raised-profiled tread line, (B) standard flat quarry tile, (C) vinyl composition (that had the appearance of wood), (D) marble tile and (E) glazed porcelain tile…Surface condition included dry, water and glycerol”		1	lw		Y			n/s and slipmeter	Continuous rating scale	“…After construction of the walkways, measurement of ACOF was conducted over 50 locations in each direction on the walkway for each floor material and each surface condition combination (dry, water, glycerol). A portable inclinable articulated strut slipmeter…A straight path walkway (6.08 m long and .81 m wide) …provide a rating of surface slipperiness by placing a vertical line across a horizont…	A	27
396	382	McCarthy_2016	McCarthy	2016	Mobility in the built environment: Age-related changes in gait characteristics when walking on complex terrain	1	1	J	To assess walking ability in environments that simulated features of the built environment	1	GL					8	n/a	8	1	n/s	1	n/s	2	Incline, Decline, Left & Right			2	Up & Down					“…PAMELA consists of a modular platform that can be adjusted to simulate different surface types and profiles... The platform was configured into a series of 9 m walkways: A standard flat even surface.. An uneven surface.. Up and down slopes at an 8% incline/decline… A cross-slope at 4%...a flight of 5 steps, intended to access the platform, was also used for measurements…		1	lw	p		Stair no.	Y - Surface depth & Surface (stair) dimensions	n/s, n/s and n/a		“…PAMELA consists of a modular platform that can be adjusted to simulate different surface types and profiles... The platform was configured into a series of 9 m walkways: A standard flat even surface.. An uneven surface.. Up and down slopes at an 8% incline/decline… A cross-slope at 4%...a flight of 5 steps, intended to access the platform, was also used for measurements…(1.2 x 1.2 m) with inter…	A & E	71
397	383	Osofundiya_2016	Osofundiya	2016	Obesity-specific neural cost of maintaining gait performance under complex conditions in community-dwelling older adults	1	1	J	To determine the obesity-specific activation of the prefrontal cortex during simple and complex walking	1	Co					2	n/a	2	1	n/s											1	Random	“…In the simple walking task, participants were asked to walk straight at their self-paced speed across a hallway… precision walking … participants were instructed to walk while stepping on surface targets presented randomly on the walking trail…”	Y	0								“…In the simple walking task, participants were asked to walk straight at their self-paced speed across a hallway… precision walking … participants were instructed to walk while stepping on surface targets presented randomly on the walking trail…”	E	10		Other	10	Obese, E
398	384	Queiroga_2016	Queiroga	2016	Characterization of the physical environment and practice of physical activities in Primary Health Care Units in Guarapuava, Parana State, Brazil, 2011-2012					0																									0
399	385	Sinitski_2016	Sinitski	2016	Center of pressure and total force analyses for amputees walking with a backpack load over four surfaces	1	1	J	To assess how backpack load on transtibial amputee gait while walking over level, uneven, and sloped surfaces	1	GL					4	n/a	4	1	Level			2	Incline & Decline					1	Foam			"...four walking surfaces: Level ground (LG) e level 8 m walkway; Uneven ground (UN) e level 8 m walkway covered with 4 m of medium density foam mats with a maximum compression of 8 cm (data was only analyzed for strides on mats); Ramp-up (RU) e ramp with a 7° incline; Ramp-down (RD) e ramp with a 7° decline.		1	ld	d				n/s and n/s		"...four walking surfaces: Level ground (LG) e level 8 m walkway; Uneven ground (UN) e level 8 m walkway covered with 4 m of medium density foam mats with a maximum compression of 8 cm (data was only analyzed for strides on mats); Ramp-up (RU) e ramp with a 7° incline; Ramp-down (RD) e ramp with a 7° decline.	Other	9	Amputees
400	386	Van-Cauwenberg_2016	Van Cauwenberg	2016	Street characteristics preferred for transportation walking among older adults: A choice-based conjoint analysis with manipulated photographs	1	1	J	To investigate the perception of environmental factors on a street’s appeal for walking	1					Qu & C	n/a	n/a	n/a															“…photograph was experimentally manipulated on nine environmental attributes…three levels (e.g. very uneven, slightly uneven and even sidewalk)… ” The original photograph was experimentally manipulated on nine environmental attributes using Adobe Photoshop® software. The selection of environmental attributes to be manipulated (see Table 1) was based upon the environmental attributes that appeared…		0							Multiple choice	“…A computerized structured questionnaire… asking how participants perceived their street in terms of sidewalk evenness…the response options corresponded to the levels of the manipulated factors in the photographs”	E	1131
401	387	Whitmore_2016	Whitmore	2016	Gait characteristics when walking on different slippery walkways	1	1	J	To determine muscle activity changes at the ankle, knee, and hip when walking on slippery surfaces	1	GL					1	1	2	1	Laminate					1	Oily							“…a novel walkway was created using high-gloss, laminated flooring treated with furniture polish to create a slippery surface…walked across a sheet of plastic covered in mineral oil… ”		1	l		Y			n/s and sled test (shoe angle)		“… different 6m walkways with different levels of slipperiness…The coefficient of friction (COF) of each walkway was determined using an inclined sled test…”	A	11
402	388	Zurales_2016	Zurales	2016	Gait Efficiency on an Uneven Surface Is Associated with Falls and Injury in Older Subjects with a Spectrum of Lower Limb Neuromuscular Function: A Prospective Study	1	1	J	To determine which gait measures predict falls in older subjects with diabetic peripheral neuropathy on smooth and uneven surfaces	1	GL					2	n/a	2	1	Lino	1	Uneven (blocks)											“The smooth surface .. flat, linoleum tile. The uneven surface was created with wooden prisms (H = 1.5 cm, W = 3.5 cm, L = 6Y16 cm) randomly dispersed at a density of approximately 26 pieces/m2 and then covered with dark industrial carpeting. The blocks of wood were located within the mid 6.5-m section of carpet” NB - same as 125 & 134, 136, 137 and 197	Y (1 of 2)	1	lwd					n/s		“The smooth surface .. flat, linoleum tile. The uneven surface was created with wooden prisms (H = 1.5 cm, W = 3.5 cm, L = 6Y16 cm) randomly dispersed at a density of approximately 26 pieces/m2 and then covered with dark industrial carpeting. The blocks of wood were located within the mid 6.5-m section of carpet” NB - same as 125 & 134, 136, 137 and 197	Other	16	E, Diabetic peripheral neuropathy	E	11
403	389	Chinimilli_2017	Chinimilli	2017	Human Activity Recognition Using Inertial Measurement Units and Smart Shoes	1	1	C	To classify six ambulatory activities and transitions between these activities using a shoe IMU	1	GL (n/s)					3	n/a	3	1	"walking" (n/s)							2	Up & Down					“In each trial, data of six physical activities sitting, standing, going upstairs, going downstairs, walking and jogging were collected for a total of 6 minutes…	Y	0								“In each trial, data of six physical activities sitting, standing, going upstairs, going downstairs, walking and jogging were collected for a total of 6 minutes…	n/s	2
404	390	Acosta_2017	Acosta	2017	The Effect of Terrain on Entheseal Changes in the Lower Limbs					0																									0
405	391	Aminiaghdam_2017	Aminiaghdam	2017	Effects of altered sagittal trunk orientation on kinetic pattern in able-bodied walking on uneven ground					0																									0
406	392	Barton_2017	Barton	2017	Visual regulation of gait: Zeroing in on a solution to the complex terrain problem	1	1	R	To review visual control of gait and to assess whether when terrains offers multiple foothold , walkers’ choices will be constrained by a strong preference for the natural, ballistic movement of the body	1	GL					2	n/a	2	1	Congruent targets											1	Random	“…to display..virtual stepping targets onto the ground, forming a path across which subjects were asked to walk…The environment consisted of a path of six virtual stepping targets…Targets were positioned such that the distance between the targets in the direction of locomotion correspond with measurements of preferred step-length…This “incongruent target” represented a significant stepping deviat…		0								“…creating a projection approximately 5 m in length…The environment consisted of a path of six virtual stepping targets… preferred step-length, calculated to be 0.7 x Subject leg-length...The distance between the stepping targets (along the medial/lateral axis) was set at 0.35 x Subject leg length…randomly selected position along a circle of radius equal to 35%”	A	13
407	393	Brogardh_2017	Brogardh	2017	EXPERIENCES OF FALLS AND STRATEGIES TO MANAGE THE CONSEQUENCES OF FALLS IN PERSONS WITH LATE EFFECTS OF POLIO: A QUALITATIVE STUDY	1	1	J	To explore how persons with late polio experience falls and determine how they manage the consequences of falls	1					FG	n/a	n/a	n/a															“…This qualitative study is based on semi-structured face-to-face interviews…Slightly uneven or slippery surfaces could cause a fall and participants: “if you look down there was some uneven surface”… “Slightly uneven or slippery surfaces could cause a fall and participants”…”		0							Focus group comments	“…This qualitative study is based on semi-structured face-to-face interviews...and 3 categories based on 7 subcategories: “Falls can occur anywhere”; “Physical and psychological consequences of the falls”; and “A variety of strategies to reduce falls and the fall-related consequences”	Other	14	Late polio patients
408	394	Brookfield_2017	Brookfield	2017	The Uncommon Impact of Common Environmental Details on Walking in Older Adults	1	1	J	To assess how neighbourhoods and enviornment impacts walking behaviour	1					FG	n/s	n/s	n/s															“The pictures we used illustrated 17 features of the home and outdoor environments …Features were varied and included such items as kitchen facilities, bathroom facilities, greenspace and pavements.”		0							Focus group comments	“Various environmental details were found to frustrate walking, forming, in a very real sense, physical barriers to movement; examples included steps, slippery surfaces, uneven pavements and curbs…. problematic items … included curbs, steps, uneven and slippery surfaces, cluttered pavements, inclines and poor street lighting.”	E	22
409	395	Chander_2017	Chander	2017	Slip initiation in alternative and slip-resistant footwear	1	1	J	To analyse the impact of alternative footwear under multiple gait trial conditions	1	GL					1	1	2	1	Dry					1	Lubricant							“… glycerol mixed with water in the ratio of 75% glycerol and 25% water was used as the slippery agent…glycerol was applied and evenly distributed on the Bertec force plate…, dry gait trials…”	Y (1 of 2)	1			Y		Y - Surface dimensions	Force plate		“… glycerol mixed with water in the ratio of 75% glycerol and 25% water was used as the slippery agent…, dry gait trials…The required coefficient of friction (RCOF) was calculated by taking a ratio of the horizontal shear forces and the normal forces during normal dry level walking”	A	18
410	396	Chang_2017	Chang	2017	Gait adaptation on surfaces with different degrees of slipperiness	1	1	J	To further assess human behavioral chnage on floors with different degrees of slipperiness	1	GL					5	2	15	5	Ceramic, Marble, Porcelain & Vinyl					2	Water & Soapy							“…five floor materials were selected…(A) standard quarry tile with raised-profiled tread line, (B) standard flat quarry tile, (C) vinyl composition (that had the appearance of wood), (D) marble tile and (E) glazed porcelain tile…Surface condition included dry, water and glycerol” NB - same as 381		1	lw		Y			n/s and slipmeter		“…After construction of the walkways, measurement of ACOF was conducted over 50 locations in each direction on the walkway for each floor material and each surface condition combination (dry, water, glycerol). A portable inclinable articulated strut slipmeter…A straight path walkway (6.08 m long and .81 m wide) …” NB - same as 381	A	29
411	397	Chippendale_2017	Chippendale	2017	Knowledge, behavioral practices, and experiences of outdoor fallers: Implications for prevention programs	1	1	J	To explore experiences and fall prevention knowledge of older fallers	1					Qu	n/a	n/a	n/a															“ …Environmental Factors.. Objects, Surface conditions, Stairs…Participants described a number of environmental features … surface conditions (e.g. slippery/wet, uneven, or slopped), as well as stairs (at entranceways in particular)…”		0							Likert scale, Open ended questions	“… series of Likert style questions with additional open-ended questions about the most recent outdoor fall…Outdoor fall experiences (qualitative themes) …Environmental Factors.. Objects, Surface conditions, Stairs…” Used Outdoor Falls Questionnaire (OFQ), a valid and reliable tool as the survey instrument.	Other	85	Fallers	E	35	(non-fallers)
412	398	Eckardt_2017	Eckardt	2017	Automatic identification of gait events during walking on uneven surfaces	1	1	J	To assess the performance of 4 kinematic-based gait event detection algorithms during walking on three different surfaces	1	GL					3	n/a	3	1	Level	2	Terrasensa® & Sensa®											“… Participants walked barefoot back and forth the 12 m walkway…Even/level surface (ES) and two different uneven surfaces (terrasensa® , Sensa® by Huebner, Kassel, Germany) were used for walking trials”		1	l				Y - Surface depth	n/s		“… Participants walked barefoot back and forth the 12 m walkway…Even/level surface (ES) and two different uneven surfaces (terrasensa® , Sensa® by Huebner, Kassel, Germany) - (patented surface) were used for walking trials”	A	13
413	399	Franke_2017	Franke	2017	A grounded visualization approach to explore sociospatial and temporal complexities of older adults' mobility					0																									0
414	400	Guth_2017	Guth	2017	Beaconing Signalization Substantially Reduces Blind Pedestrians' Veer on Snow-Covered Pavement	1	1	J	To determine if walking on snow increase blind pedestrians’ veering and whether audible beaconing is as effective on snow as it is on clear pavements	1		R				3	n/a	3	1	Clear tarmac											2	Snow & Snow (compressed from tire tracks)	“… The two levels of the walking surface factor were clear .. and snow-covered quiet, paved parking lot…a truck and an automobile were driven back nd forth across the snowfield, perpendicular to the intended line of travel….The goal was a walking surface that was approximately 50% tire tracks”		1	ld							“… the measurement distance factor were 12 ft (3.7 m), 36 ft (11.0 m), and 72 ft (21.9 m) from the starting location…a remote campus parking lot…(snow) approximate total depth of 5 in…a truck and an automobile were driven back and forth across the snowfield, perpendicular to the intended line of travel….The goal was a walking surface that was approximately 50% tire tracks”	Other	11	Blind
415	401	Hawkins_2017	Hawkins	2017	Walking on uneven terrain in healthy adults and the implications for people after stroke					0																									0
416	402	Huang_2017	Huang	2017	How Arch Support Insoles Help Persons with Flatfoot on Uphill and Downhill Walking	1	1	J	To investigate the effect of arch support insoles on uphill and downhill walking of persons with flatfoot	1			Tr			2	n/a	2					2	Incline & Decline									“… perform 15 min uphill and 15 min downhill walking randomly…The uphill and downhill walking was a simulated walking on a ±9° inclined treadmill…with a speed of 0.75 m/s (2.7 km/h)”		1		d			Y - Surface dimensions	n/s		“… perform 15 min uphill and 15 min downhill walking randomly…The uphill and downhill walking was a simulated walking on a ±9° inclined treadmill…with a speed of 0.75 m/s (2.7 km/h)”	Other	16	Flatfooted individuals
417	403	Kim_2017	Kim	2017	Kinematic-based locomotion mode recognition for power augmentation exoskeleton	1	1	J	To smooth transitions between different locomotions, based on different terrains, for use in exoskeletons	2	GL		Tr			5	n/a	5	1	Tr			2	Incline & Decline			2	Up & Down					“…walk on a single terrain, such as level ground (LG) (using a treadmill) or Stair ascent/Stair descend or Ramp ascent/Ramp Descent (SA/SD/RA/RD)…Second, the subjects were required to perform locomotion on hybrid terrains: LG, SA, LG, RD, LG, RA, LG, SD, and LG…(From Fig 12: Ramp- 17° and 2000mm”		1	lwd	d		Stair no.		n/s, n/a and n/s		“…(From Fig 12: Ramp- 17° and 2000mm..level ground – 1400mm.. Stairs – 1120mm total depth, individual steps 280(mm) depth x 180(mm) height, 4 no.”	A	8
418	404	Ludlow_2017	Ludlow	2017	Walking economy is predictably determined by speed, grade, and gravitational load	1	1	J	To assess whether walking economy can be predicted from speed, surface grade, and total gravitational load	1			Tr			6	n/a	6	1	0°			5	Incline & Decline									“…walking trials at five treadmill speeds (0.4, 0.7, 1.0, 1.3, and 1.6 m/s) on each of six different grades (-6, -3, 0, 3, 6, and 9°)…”		1		d			Y - Surface dimensions	n/s		“…walking trials at five treadmill speeds (0.4, 0.7, 1.0, 1.3, and 1.6 m/s) on each of six different grades (-6, -3, 0, 3, 6, and 9°)…”	A	32
419	405	Matthis_2017	Matthis	2017	The critical phase for visual control of human walking over complex terrain					0																									0
420	406	Mazaheri_2017	Mazaheri	2017	Effects of narrow-base walking and dual tasking on gait spatiotemporal characteristics in anterior cruciate ligament-injured adults compared to healthy adults	1	1	J	To assess if narrow-base walking and/or dual tasking affects ACL-injured adults more than healthy controls	1			Tr			2	n/a	2	1	Normal											1	Narrow	“…A motorized treadmill…To create the narrow-base condition, a narrow path was outlined by tape on the treadmill belt…”		1	lw					n/s		“…A motorized treadmill (Biometrix™, length = 1.5 m, width = 0.5 m)…To create the narrow-base condition, a narrow path was outlined by tape on the treadmill belt…50 % of the distance between the participant’s anterior superior iliac spines”	A	20		Other	20	ACL injury subjects
421	407	Morio_2017	Morio	2017	Perceiving slipperiness and grip: A meaningful relationship of the shoe-ground interface	1	1	J	To investigate the relationship between objective measurements of the available (CoFA), the utilized (CoFU) coefficient of friction and subjective perception of grip or slipperiness.	1	GL					2	n/a	2	2	Steel and Wood													“…on two floor conditions…corresponded to the bare force plate (steel) and the second floor condition corresponded to a wooden floor of 4 mm thickness fixed on the top of the force plate…”		1	d		Y		Y - Surface length	n/s and slip resistance tester machine	Likert scale	“…corresponded to the bare force plate (steel) and the second floor condition corresponded to a wooden floor of 4 mm thickness fixed on the top of the force plate…Then, they gave their perceived grip and perceived slipperiness of the shoe-floor interaction onto two separate Likert scales, from 0 ‘no grip at all’ to 10 ‘extremely grippy’ and from 0 ‘not slippery at all’ to 10 ‘extremely slippery’,…	A	18
422	408	Psurny_2017	Psurny	2017	Effect of Nordic walking on the range of motion of the trunk and upper extremities at different walking speeds and ground slope	1	1	J	To compare the range of motion of the trunk and upper extremities during Nordic and conventional walking at different walking speeds and ground slope	2	GL		Tr			3	n/a	3	2	0° and Track			1	Incline									“…self-selected NW speed was measured for each subject at the beginning of the research on a 40m track…and two slopes (flat surface and 8% inclination)… ”		1	lw	p				n/s and n/s		“…self-selected NW speed was measured for each subject at the beginning of the research on a 40m track…The protocol consisted of... and two slopes (flat surface and 8% inclination)… LODE Valiant treadmill with a 2-m wide belt”	A	16
423	409	Qian_2017	Qian	2017	Dynamic Balance Analysis under Different Lower Extremities Tortuosity					0																									0
424	410	Schepers_2017	Schepers	2017	Pedestrian falls: A review of the literature and future research directions					0																									0
425	411	Van-den-Berg_2017	van den Berg	2017	Effect of walking on sand on gait kinematics in individuals with multiple sclerosis	1	1	J	To characterise gait adaptations made by multiple schleroris patients over a level and uneven dry-sand surface	1	GL					2	n/a	2	1	Level											1	Sand	“Walking trials were completed on a level laboratory floor walkway and a dry-sand walkway. The sand walkway was 6.2 m long and 0.1 m deep…walk on the level floor…”	Y (1 of 2)	1	ld					n/s		“Walking trials were completed on a level laboratory floor walkway and a dry-sand walkway. The sand walkway was 6.2 m long and 0.1 m deep…walk on the level floor…”	Other	17	Multiple sclerosis	A	14
426	412	Vieira_2017	Vieira	2017	Gait stability, variability and complexity on inclined surfaces	1	1	J	To evaluate the gait stability, variability, and complexity of healthy young adults on inclined surfaces.	1			Tr			7	n/a	7	1	0°			6	Incline & Decline									“The participants walked on a level and inclined treadmill at their preferred walking speed (PWS)… 4 min at treadmill inclinations of -10, -8, and -6% (DOWN-walking down), 0 (HORhorizontal), 10, 8, and 6% (UP-walking up)”		1		p			Y - Surface dimensions	n/s		“The participants walked on a level and inclined treadmill at their preferred walking speed (PWS)… 4 min at treadmill inclinations of -10, -8, and -6% (DOWN-walking down), 0 (HORhorizontal), 10, 8, and 6% (UP-walking up)”	A	49
427	413	Villa_2017	Villa	2017	Cross-Slope and Level Walking Strategies During Swing in Individuals With Lower Limb Amputation	1	1	J	To analyse prosthetic limb swing phase gait strategies on cross slopes compared with flat surfaces.	1	GL					2	n/a	2	1	Level			1	Left & Right									“participants walked at a self-selected comfortable speed along an 8-m level surface and then along a 6.2-m cross-slope surface inclined at 6° (10%)…”		1	l	d				n/s and n/s		“participants walked at a self-selected comfortable speed along an 8-m level surface and then along a 6.2-m cross-slope surface inclined at 6° (10%)… modular structures made of wood with independent blocks bolted to the force platforms. The upper side/limb is referred to as “uphill”/“uphill limb” and the lower side/limb as “downhill”/“downhill limb…”	Other	32	Amputees	A	17
428	414	Vinet_2017	Vinet	2017	Effect of an inclined slope on the gait of children with cerebral palsy: What insights for rehabilitation?					0																									0
429	415	Wang_2017	Wang	2017	Differences Between Gait on Stairs and Flat Surfaces in Relation to Fall Risk and Future Falls	1	1	J	To assess wearable-sensor-based gait parameters on flat surfaces and stairs and to investigate associations between these parameters and fall risk	1	n/s					3	n/a	3	1	Flat							2	Up & Down					“completed semi-unsupervised free-living activities, including walking (totalling 290 m), stair ascent and descent (flights of six, nine, and ten steps), at self-selected speeds…”		1	l			Stair no.	Y - Surface (stair) dimensions	n/s and n/a		“completed semi-unsupervised free-living activities, including walking (totalling 290 m), stair ascent and descent (flights of six, nine, and ten steps), at self-selected speeds…”	E	82
430	416	Yang_2017	Yang	2017	Collective sensing of workers’ gait patterns to identify fall hazards in construction	1	1	J	To assess workers' gait abnormalities in order to identify physical fall hazards in a construction jobsite	1	GL					1	1	2							1	Oily					1	Narrow	“a 24.4 m-long (80 ft-long) steel I-beam structure was installed 10 cm off the ground…0.15-meter-wide steel I-beam surface…experiment without any hazards on the beam…slippery surface was installed on the beam, and each hazard was tested at two different locations (9.1 m or 15.2 m)… liquid (oil) on a plastic sheath…”		1	lw				Y - COF	n/s and n/s		“a 24.4 m-long (80 ft-long) steel I-beam structure was installed 10 cm off the ground…0.15-meter-wide steel I-beam surface…experiment without any hazards on the beam…slippery surface was installed on the beam, and each hazard was tested at two different locations (9.1 m or 15.2 m)… liquid (oil) on a plastic sheath…”	A	9
431	417	Pan_2018	Pan	2018	Real-time Terrain Mode Recognition Module for the Control of Lower-limb Prosthesis					0																									0
432	418	Zhao_2018	Zhao	2018	Perception of Floor Slipperiness Before and After a Walk	1	1	C	To compare the perception of floor slipperiness before and after a walk	1	GL					2	1	4	2	Ceramic & Granite					1	Soapy							“…two walkways, each of 5.4 m long, … polished ceramic tile and granite … dry and water-detergent solution contaminated surface…"		1	l			Roughness	Y - COF	n/s and n/s	Likert scale	“…two walkways, each of 5.4 m long, …Ceramic tile (Ra = 14.95) had higher surface roughness than granite (Ra = 0.05)… the target area…covered by a detergent solution ... proportion of 1:30…gave a subjective rating of floor slipperiness before and after the gait trial start…1 extremely slippery to 5 not slippery at all...In addition, a perceived sense of slip (PSOS) rating was also collected…follo…	A	6
433	419	Aminiaghdam_2018	Aminiaghdam	2018	The effects of an expected twofold perturbation on able-bodied gait: Trunk flexion and uneven ground surface					0																									0
434	420	Bavdek_2018	Bavdek	2018	Peroneal muscle activity during different types of walking	1	1	J	To determine the differences in the EMG activity of the peroneal muscles in normal walking (NORM) and walking on a medial incline ramp (30° incline)	1	GL					2	n/a	2	1	Flat			1	Left & Right									“…walking on a flat surface, walking on a medial incline ramp with a 30° inversion…33-m long and consisted of four lengths on the incline ramp. The incline ramp was 8.25 m long, made of wood, and lined with sandpaper”		1	l	d				n/s and n/s		“…walking on a flat surface, walking on a medial incline ramp with a 30° inversion…33-m long and consisted of four lengths on the incline ramp. The incline ramp was 8.25 m long, made of wood, and lined with sandpaper”	A	16
435	421	Blair_2018	Blair	2018	Magnitude and variability of gait characteristics when walking on an irregular surface at different speeds	1	1	J	To investigate gait speed on lower extremity biomechanics when walking on an irregular and regular surface	1			Tr			2	n/a	2	1	Velco strips									1	Foam			“The treadmill belt slats were covered with Velcro strips which served as the regular surface (RS). The irregular surface (IS) was created by randomly fixing four types of EVA foam dome shaped inserts .. to the treadmill belt via Velcro attachment”		1	lwd			Hardness		durometer		“The treadmill belt slats were covered with Velcro strips (700 mm × 58 mm), which served as the regular surface (RS). The irregular surface (IS) was created by randomly fixing four types of EVA foam dome shaped inserts (diameter:140 mm) of different heights (10 and 15 mm) and hardness (40 and 70 Asker C) to the treadmill belt via Velcro attachment”	A	20
436	422	Bogen_2018	Bogen	2018	The walk ratio: Investigation of invariance across walking conditions and gender in community-dwelling older people	1	1	J	To examine the invariance of Walking ratio under different environmental and task constraints in older adults.	1	GL					2	n/a	2	1	"Normal" (n/s)	1	Uneven (circular blocks)											“…6.5 meter walkway…walked 2 meters before and after…at preferred speed…on an uneven surface made by a rubber mat with unevenly spaced convex circular bulges, covered by another mat…”		1	l				Y - Surface depth	n/s		“…6.5 meter walkway…walked 2 meters before and after…at preferred speed…on an uneven surface made by a rubber mat with unevenly spaced convex circular bulges, covered by another mat…”	E	70
437	423	Brantley_2018	Brantley	2018	Data Descriptor: Full body mobile brain-body imaging data during unconstrained locomotion on stairs, ramps, and level ground	1	1	J	To collect EMG, EEG and full body motion capture on different terrains	1	GL					5	n/a	5	1	Level			2	Incline & Decline			2	Up & down					“five steady locomotion modes: level ground walking (LW), stair descent (SD), stair ascent (SA), ramp descent (RD), and ramp ascent (RA).”	Y	0								“The subjects began level walking, descended the ramp, gradually turned and transitioned to level ground walking, ascended the staircase, and came to a stop at the end of the stair platform (forward direction). The subject would complete a 180° turn, descend the stairs, transition to level ground, ascend the ramp, and come to rest (reverse direction).”	A	10
438	424	Chander_2018	Chander	2018	Impact of military type footwear and workload on heel contact dynamics during slip events	1	1	J	To analyse the impact of two boots on slips, prior to and after experiencing a simulated military type load carrying workload	2	GL		Tr			6	1	7	2	0° & Force plate			4	Incline	1	Lubricant							“…dry normal gait...one particular trial was chosen to be the unexpected slip (US) and the contaminant (75% glycerol & 25% water) was applied on the second force plate…walking on the treadmill… 0% grade until minute 9, following which the grade was increased by 5% every 3 min until minute 18.. ” NB - lubricant only for 1 of 6 surfaces	Y (2 of 7)	1		p			Y - Surface dimensions	n/s		“…dry normal gait...one particular trial was chosen to be the unexpected slip (US) and the contaminant (75% glycerol & 25% water) was applied on the second force plate…walking on the treadmill… 0% grade until minute 9, following which the grade was increased by 5% every 3 min until minute 18.. ”	A	16
439	425	Chang_2018	Chang	2018	Relationship among several measurements of slipperiness obtained in a laboratory environment	1	1	J	To explore relationships among sliperiness responses based on biomechanics, perception and friction measurements using multiple linear regression analyses.	1	GL					5	2	15	5	Ceramic, Marble, Porcelain & Vinyl					2	Lubricant & Water							“…five floor materials were selected…(A) quarry tile with raised-profiled tread line, (B) standard flat quarry tile, (C) vinyl laminate with wood finish), (D) marble tile and (E) glazed porcelain tile…Surface condition included dry, water and glycerol” NB - same as 381 and 396		1	lw		Y			n/s and slipmeter	Continuous rating scale	“…After construction of the walkways, measurement of ACOF was conducted over 50 locations in each direction on the walkway for each floor material and each surface condition combination (dry, water, glycerol). A portable inclinable articulated strut slipmeter…A straight path walkway (6.08 m long and .81 m wide) … 2.44 m long,9extension) and other extension ... was approximately 5.17 m long...prov…	A	29
440	426	Dixon_2018_A	Dixon	2018	Late-cueing of gait tasks on an uneven brick surface impacts coordination and center of mass control in older adults	1	1	J	To investigate whether surface irregularity, late-cueing, and age negatively affect kinematics, and COM during 90º turning gait	1	GL					2	n/a	2	1	Flat (n/s)	1	Uneven (blocks)											“…two surfaces (flat, uneven)… The uneven surface comprised bricks randomly tilted medio-laterally or antero-posteriorly via dowels placed beneath the bricks…”	Y (1 of 2)	1	lwd					n/s and n/s		“…flat and uneven brick walkways…The brick walkways comprised of an 8.4 × 2.0 m main walkway with additional 2.0 × 2.0 m perpendicular sections…Uneven surface was constructed using dowels of diameter 0.7–1.6 cm placed beneath the brick edges to create antero-posterior (AP) or medio-lateral (ML) perturbations. A ratio of 40% AP, 40% ML, and 20% flat (no dowel) was selected after qualitatively asse…	A	18		E	16
441	427	Dixon_2018_B	Dixon	2018	Gait adaptations of older adults on an uneven brick surface can be predicted by age-related physiological changes in strength	1	1	J	To compare gait parameters over flat and uneven brick walkways and determine if physiological characteristics could predict adaptations in the older adults	1	GL					2	n/a	2	1	Flat (n/s)	1	Uneven (blocks)											“…two surfaces (flat, uneven)… The uneven surface comprised bricks randomly tilted medio-laterally or antero-posteriorly via dowels placed beneath the bricks…” NB - same as 426	Y (1 of 2)	1	lwd					n/s and n/s		“…flat and uneven brick walkways…The brick walkways comprised of an 8.4 × 2.0 m main walkway with additional 2.0 × 2.0 m perpendicular sections…Uneven surface was constructed using dowels of diameter 0.7–1.6 cm placed beneath the brick edges to create antero-posterior (AP) or medio-lateral (ML) perturbations. A ratio of 40% AP, 40% ML, and 20% flat (no dowel) was selected after qualitatively asse…	A	18		E	17
442	428	Eckardt_2018	Eckardt	2018	Healthy aging does not impair lower extremity motor flexibility while walking across an uneven surface	1	1	J	To quantify age- and surface-related effects on Uncontrolled manifold analysis related to the ML trajectory of the swing limb during gait	1	GL					2	n/a	2	1	Lab floor	1	Terrasensa®											“…12 m walkway…the even surface (ES) control condition where participants walked across the lab floor; and the experimental condition where foam panels (terrasensa® classic; Huebner, Kassel, Germany) were placed on the floor to create an uneven surface (US)…		1	l			Hardness	Y - Surface depth	n/s and durometer		“…12 m walkway…the even surface (ES) control condition where participants walked across the lab floor; and the experimental condition where foam panels (terrasensa® classic; Huebner, Kassel, Germany) were placed on the floor to create an uneven surface (US)… The terrasensa® foam panels consist of polyurethane with the following material properties: shore durometer hardness scale A (DIN 53505) = 5…	A	13		E	11
443	429	Figueiredo_2018	Figueiredo	2018	Gait Event Detection in Controlled and Real-Life Situations: Repeated Measures From Healthy Subjects	1	1	J	To propose a reliable gait event detection system that can operate at diverse gait speeds and on diverse real-life terrains by detecting several gait events in real-time.	3	Co	Pa	Tr			8	n/a	8	2	0° & flat	1	Rough (fig -cobbled)	4	Incline(3) & Decline (1)			1	Up					“Validation of the gait event detection system under controlled and real-life walking conditions (flat and rough level-ground, inclined surfaces and staircases)… treadmill at different speeds ... and slopes (0%, 5%, and 10%)…		1	lwd	p		Stair no.	Y - Surface depth	n/s, n/s and n/a		“… treadmill at different speeds (1.5, 2.5, 3.5, and 4.5 km/h) and slopes (0%, 5%, and 10%)… forward level-ground walking on a 20 m flat surface… walking on a rough surface (urban ground) along 30 m; descending and ascending an inclined ground (approximately 10º.. 10m); and climbing a staircase of 8 steps with standard dimensions (a height of 17 cm, depth of 31 cm, and step width of 110 cm).”	A	20
444	430	Gantz_2018	Gantz	2018	Kinematics and metabolic cost of running on an irregular treadmill surface					0																									0
445	431	Gard_2018	Gard	2018	Pedestrians perceptions of community walking with anti-slip devices - An explorative case study	1	1	J	To explore perceptions of walking safety, balance, slipping risk, for a well functioning anti-slip device	2	O - ice rink	n/s				1	2	4	1	Concrete					2	Icy & Icy (w snow)					1	Snow	“indoor ice rink with three long tracks (surfaces) of ice (hardness: 9.36 MPa), ice covered with 3–5 mm snow, and a dry concrete floor. The fourth track with compact snow (hardness: 0.06 MPa) was prepared outdoors…in the following order; 1) ice uncovered, 2) snow-covered ice, 3) concrete, and 4) compact snow. (Fig 1: 10 x 1.2m)…		1	lw			Hardness	Y - COF	n/s and n/s	Likert scale	“indoor ice rink with three long tracks (surfaces) (Fig. 1) of ice (hardness: 9.36 MPa), ice covered with 3–5 mm snow, and a dry concrete floor. The fourth track with compact snow (hardness: 0.06 MPa) was prepared outdoors…in the following order; 1) ice uncovered, 2) snow-covered ice, 3) concrete, and 4) compact snow. (Fig 1: 10 x 1.2m)… rated their overall experience of each device on a Likert s…	A	9
446	432	Hu_2018	Hu	2018	Machine learning algorithms based on signals from a single wearable inertial sensor can detect surface- and age-related differences in walking	1	1	J	To investigate if a machine learning algorithm, utilising IMUs, could detect surface- and age-related differences in walking.	1	GL					2	n/a	2	1	Flat (n/s)	1	Uneven (blocks)											“…two surfaces (flat, uneven)… The uneven surface comprised bricks randomly tilted medio-laterally or antero-posteriorly via dowels placed beneath the bricks…” NB - same as 426 and 427		1	lwd					n/s and n/s		““…over 8.4 × 2.0 m flat and uneven brick walkways" …flat and uneven brick walkways…The brick walkways comprised of an 8.4 × 2.0 m main walkway with additional 2.0 × 2.0 m perpendicular sections…Uneven surface was constructed using dowels of diameter 0.7–1.6 cm placed beneath the brick edges to create antero-posterior (AP) or medio-lateral (ML) perturbations. A ratio of 40% AP, 40% ML, and 20% fl…	A	18		E	17
447	433	Ji_2018	Ji	2018	Real-time gait event detection in a real-world environment using a laser-ranging sensor and gyroscope fusion method	1	1	J	To develop a real-time gait event detection system adapted for utilisation in the daily environments	2	Co	Pa				3	n/a	3	1	Concrete and corridor			2	Incline & Decline									“…The experimental environment of the walking paths included 1) level ground indoor conditions: ... 2) level ground outdoor conditions:... 3) slope outdoor conditions: .. including a downward slope .. and an upward slope"		1	l	d				n/s and n/s		“…level ground indoor conditions: a closed path corridor including four turns for a total of 90 meters; 2) level ground outdoor conditions: a straight path of 180 meters on asphalt concrete pavement and concrete surfaces; 3) slope outdoor conditions: a closed path of 250 meters with four turns including a downward slope (approx 50 meters) and an upward slope (approximately 150 meters) with a maxi…	A & E	43
448	434	Kim_2018	Kim	2018	A Study of Cognitive Slips According to Contaminants on the Floor	1	1	J	To investigate the degrees of slipperiness felt by the participants walking on contaminants applied to a floors and compare with coefficient of friction	1	GL					1	6	7	1	Steel					6	Water & Oily							“For the standard flooring, we used stainless steel plates whose surface roughness is 1.6 -2.5 mm…(Table 1: Water, cooking oil, hydraulic oil, water-soluble cutting oil, grease, diesel engine oil”… ”		1	lw		Y	Roughness		n/s, n/s and Database	Ranking	“For the standard flooring, we used stainless steel plates whose surface roughness is 1.6 -2.5 mm…passage of 1.2 m in length and 0.6 m in width…“Do you think A is more slippery than B?: (rank surfaces 1 to 7): 1:“very slippery” …7: never slippery” (1/4 point)…(Table 1: Water, cooking oil, hydraulic oil, water-soluble cutting oil, grease, diesel engine oil”… static coefficient of friction (SCoF) a…	A	30
449	435	Kogler_2018	Kogler	2018	Variable Surface Training and Fall Risk in the Older Adult A Literature Review					0																									0
450	436	Li_2018	Li	2018	Subjective assessments of floor slipperiness before and after walk under two lighting conditions	1	1	J	To compare the perceived floor slipperiness under normal and dimmed lighting conditions and determine the floor slipperiness adjustment after walking through a walkway under experimental conditions	1	GL					3	2	9	3	Ceramic & Granite					2	Water & Soapy							“Three 6-m walkways were prepared. … The first and the second floors were ceramic floors with different surface roughness …. The third floor was a polished granite floor... The floor surface condition included dry, wet, and detergent-solution… ”		1	l		Y	Centre line average		Profilometer, n/s and slipmeter	Likert scale	“ TThree 6-m walkways were prepared...the means (SD) of Ra, also known as the centre line average of surface heights (CLA), of C1, C2, and the granite tiles were 14.9 (1.7), 8.1 (0.8), and 0.05 (0.01) μm, respectively. These values were measured using a profilometer (Mitutoyo® SJ301, Japan)… The floor surface condition included dry, wet, and detergent-solution… gave a perceived floor slipperiness…	A	11
451	437	Lion_2018	Lion	2018	Effect of cognitive challenge on the postural control of patients with ACL reconstruction under visual and surface perturbations					0																									0
452	438	Looney_2018	Looney	2018	Metabolic Costs of Military Load Carriage over Complex Terrain	1	1	J	To evaluate how well-established predictive equations estimate the metabolic costs of military load over complex terrain	1		R				40	n/a	40	1	Level	1	"Surface factor"	1	Incline & Decline									“The complex terrain course (~2.5 km) was divided into 40 segments based on distance (60.1 ± 45.6 m), grade (0.4 ± 6.6%), and surface factors….paved road (49.9% of total distance) and dirt road (50.1% of total distance)…volunteers were familiarized with carrying …loads over a short distance (50–150 m) on a level surface…”		1	l	p		Surface factor		n/s, n/s and GPS		“The complex terrain course (~2.5 km) was divided into 40 segments based on distance (60.1 ± 45.6 m), grade (0.4 ± 6.6%), and surface factors….paved road (49.9% of total distance) and dirt road (50.1% of total distance)…volunteers were familiarized with carrying …loads over a short distance (50–150 m) on a level surface…”	A	9
453	439	Matthis_2018	Matthis	2018	Gaze and the Control of Foot Placement When Walking in Natural Terrain	1	1	J	To develop a system to simultaneously record gaze and kinematics during locomotion over different outdoor terrains	1		Pa & Mx				3	n/a	3	1	Flat	2	Rocky											“Subjects walked across terrains of three different difficulties: Flat, Medium, and Rough…e relatively straight, relatively free from elevation gain, and to have a consistent level of difficulty"		1	l				Y - Surface depth	n/s		“The Flat terrain…packed earth trail containing very few obstacles…(~70.9 m per walk, ~420 m total)..The Medium terrain…consisted of small (fist sized) to medium (head sized) rocks. (~60 m per walk, ~360 m total) …The Rough Terrain…consisted mostly of large boulders… (~40 m per walk, ~320 m total). “	A	6
454	440	Potter_2018	Potter	2018	Complex Terrain Load Carriage Energy Expenditure Estimation Using Global Positioning System Devices	1	1	J	To investigate whether the energy expended during complex terrain load carriage could be accurately estimated by inputting GPS data into three established equations	1		R				40	n/a	40	1	Level	1	"Surface factor"	1	Incline & Decline									“The complex terrain course (~2.5 km) was divided into 40 segments based on distance (60.1 ± 45.6 m), grade (0.4 ± 6.6%), and surface factors….paved road (49.9% of total distance) and dirt road (50.1% of total distance)…volunteers were familiarized with carrying …loads over a short distance (50–150 m) on a level surface…” NB - same as 438		1	l	p		Surface factor		n/s, n/s and GPS		“The complex terrain course (~2.5 km) was divided into 40 segments based on distance (60.1 ± 45.6 m), grade (0.4 ± 6.6%), and surface factors….paved road (49.9% of total distance) and dirt road (50.1% of total distance)…volunteers were familiarized with carrying …loads over a short distance (50–150 m) on a level surface…” NB - same as 438	A	12
455	441	Reissman_2018	Reissman	2018	Manipulating post-stroke gait: Exploiting aberrant kinematics	1	1	J	To explore if a training paradigm that increases toe clearance during swing would enhance ability to perform selective control between frontal and sagittal plane degrees-of-freedom	1			Tr			3	n/a	3	1	Flat			2	Left & Right									“Kinematic data during treadmill walking (Fig 1:flat walking)… a 10° cross-tilt (frontal plane slope).”	Y (1 of 2)	1		d			Y - Surface dimensions	n/s		“Kinematic data during treadmill walking (Fig 1:flat walking)… a 10° cross-tilt (frontal plane slope).”	Other	12	Hemiparesis
456	442	Santuz_2018	Santuz	2018	Challenging human locomotion: Stability and modular organisation in unsteady conditions	1	1	J	To analyse local dynamic stability and muscle synergies during walking and running on an even- and an uneven-surface treadmill	1			Tr			2	n/a	2	1	Even	1	Terrasensa®											“two treadmills: a standard one, equipped with an even-surface (ES) belt and one equipped with a custom-made uneven-surface (US) belt ...treadmill’s belt consisted of terrasensa® classic modules (Sensa® by Huebner, Kassel, Germany) aiming to simulate uneven ground conditions…”	Y	0								“two treadmills: a standard one, equipped with an even-surface (ES) belt and one equipped with a custom-made uneven-surface (US) belt ...treadmill’s belt consisted of terrasensa® classic modules (Sensa® by Huebner, Kassel, Germany) aiming to simulate uneven ground conditions…”	A	18
457	443	Segal_2018	Segal	2018	Foot and Ankle Joint Biomechanical Adaptations to an Unpredictable Coronally Uneven Surface	1	1	J	To explore hindfoot–tibia, forefoot–hindfoot and hallux-forefoot joint biomechanical adaptations when stepping on an unpredictable coronally uneven surface	1	GL					3	n/a	3	1	Flat (n/s)			2	Left & Right									“A custom instrumented walkway with five embedded forceplate was built to produce a repeatable step on a coronally uneven and unpredictable surface …middle force plate could be rigidly positioned either flush with the walkway or in a 15 deg inverted or 15 deg everted position. T”	Y (1 of 2)	1		d			Y - Surface dimensions	n/s		“A custom instrumented walkway with five embedded forceplate was built to produce a repeatable step on a coronally uneven and unpredictable surface …middle force plate could be rigidly positioned either flush with the walkway or in a 15 deg inverted or 15 deg everted position. This angle could also be concealed (blinded) with a 0.5 mm opaque latex cover…five repeated trials per condition (flush, …	A	10
458	444	Soangra_2018	Soangra	2018	Effects of load carriage and surface inclination on linear and non-linear postural variability	1	1	J	To determine if sloped surfaces deteriorate postural stability among healthy individuals with two distinctive kinds of load carriage methods	1	GL					3	n/a	3	1	0°			2	Incline & Decline									“Three inclination angles were evaluated: horizontal (0°), uphill (+20°), and downhill (−20°)…. a custom-built wooden platform utilized for the experiment. A ramp with a level walking the track and 20° inclined walking track was built and installed…a level-walking track (5.5 m)… the inclined walking track consisted of combined level-inclined-level surface (3.5 m)”		1	l	d				n/s and n/s	Likert scale	“Three inclination angles were evaluated: horizontal (0°), uphill (+20°), and downhill (−20°)…. a custom-built wooden platform utilized for the experiment. A ramp with a level walking the track and 20° inclined walking track was built and installed…a level-walking track (5.5 m)… the inclined walking track consisted of combined level-inclined-level surface (3.5 m)… subjective feeling of the qualit…	A	20
459	445	Squella_2018	Squella	2018	Enhancement of a prosthetic knee with a microprocessor-controlled gait phase switch reduces falls and improves balance confidence and gait speed in community ambulators with unilateral transfemoral amputation	1	1	J	To evaluate balance, and fall reduction benefits of the new 3E80 hydraulic kneecompared to standard prosthetic knees	1	GL					6	n/a	6	1	Level	1	Uneven (n/s)	2	Incline & Decline			2	Up & Down					“The 2-Min Walk Test on level and uneven ground….The Timed Ramp Test (TRT) was developed to assess participants’ ability to ascend and descend …The Timed Stair Test (TST) was developed to assess participants’ ability to ascend and descend a ... staircase with five steps ”	Y (2 of 6)	1	lw	p		Stair no.	Y - Surface depth (stair)	n/s, n/s and n/a		“The 2-Min Walk Test on level and uneven ground….The Timed Ramp Test (TRT) was developed to assess participants’ ability to ascend and descend a 359-cm-long and 60-cm-wide ramp with 19% grade (10° incline) and handrails on both sides…The Timed Stair Test (TST) was developed to assess participants’ ability to ascend and descend a 122-cm-tall and 76-cm-wide staircase with five steps and handrails o…	Other	13	Amputees
460	446	Stolyarov_2018	Stolyarov	2018	Translational Motion Tracking of Leg Joints for Enhanced Prediction of Walking Tasks	1	1	J	To propose a novel method to predict upcoming walking tasks by estimating the translational motion of leg joints using an integrated IMU	1	GL					5	n/a	5	1	Flat			2	Incline & Decline			2	Up & Down					“multiple circuits at self-selected pace separately on a staircase setup and ramp setup. For both setups, each circuit comprised a flat ground traversal, slope or stairs ascent, subsequent flat ground traversal on a level platform, and slope or stairs descent"	Y (1 of 5)	1	ld	d		Stair no.				“multiple circuits at self-selected pace separately on a staircase setup and ramp setup. For both setups, each circuit comprised a flat ground traversal, slope or stairs ascent, subsequent flat ground traversal on a level platform, and slope or stairs descent…four-step staircase (0.17 m rise, 0.25 m run) and ramp (12-degree inclination, 2.0 m long)”	Other	6	Amputees
461	447	Tasato_2018	Tasato	2018	Evaluation of left-right difference of impulse in impact forces at stance phase: comparison of measurements on flat land and stairs	1	1	J	To investigate parameters that evaluate knee conditions necessary for preventing locomotive syndrome	1	GL					3	n/a	3	1	Flat							2	Up & Down					“…on the stairs and walking path…For walking on a flat ground, … subject stepped on and walked... The subject walked down the stairs while ...turned around, and then walked up the stairs…”		1	ld				Y - Stair no.	n/s		“…For walking on a flat ground, … subject stepped on and walked between two stabilometers placed on the floor 4 meters from the starting position…then stop at the point 6 m ahead thereof…staircase with a rise of 1 cm (to add a disturbance) was prepared.”	A	8		Other	1	Osteoarthritis
462	448	Thibault_2018	Thibault	2018	Effects of the unity vacuum suspension system on transtibial gait for simulated non-level surfaces	1	1	J	To compare transtibial amputee gait when using the Unity suspension system when walking on surfaces with continuous perturbations	2			MTr	VR		8	n/a	8	1	Level	1	Rocky (virtually)	6	Incline, decline, Left & Right (& combos)									“The CAREN-Extended virtual environment…A simulated pathway… one of eight walking activities: level , 7° uphill/downhill, 5° cross-slope, medial–lateral translatio, rolling-hills , and rocky " NB - same as 358		1	lw	d				n/s (built-in VR system)		“…six degree-of-freedom motion platform ...) with a 1 m 2 m instrumented treadmill…constructed from 20 m sections, ... level (Level treadmill platform.), 7° uphill/downhill, 5° cross-slope (Platform tilts to the right or left (roll) with a slope of 5°, medial–lateral translations (Platform oscillates in the medial–lateral direction), rolling-hills (Platform oscillates in the sagittal plane (pitch…	Other	12	Amputees
463	449	Thumm_2018	Thumm	2018	Treadmill walking reduces pre-frontal activation in patients with Parkinson's disease	1	1	J	To determine whether prefrontal activation in patients with PD is lower over treadmill walking than over-ground walking	2	Co		Tr			2	n/a	2	2	Overground & Tr													“..usual over-ground walking and walking on a treadmill…30-m corridor…On the treadmill, subjects were asked to walk 5 times for 30 s after they reached the steady state for their self-selected comfortable walking speed”		1	l					n/s		“..usual over-ground walking and walking on a treadmill…30-m corridor…On the treadmill, subjects were asked to walk 5 times for 30 s after they reached the steady state for their self-selected comfortable walking speed”	Other	20	Parkinsons
464	450	Wang_2018	Wang	2018	Carrying asymmetric loads while walking on an uneven surface	1	1	J	To assess postural stability when carrying unilateral versus bilateral loads when walking on even and uneven surfaces	1			Tr			2	n/a	2	1	Even	1	Uneven (blocks)											“…walk on even and uneven surface treadmills for one minute under the three load conditions…. Small wood strips (thickness: 1.27 cm × anterior width: 5 cm × medial-lateral length: 13.5 cm) were used to build the uneven surface treadmill with a random pattern…”	Y (1 of 2)	1	d				Y - Surface length	n/s		“…walk on even and uneven surface treadmills for one minute under the three load conditions…. Small wood strips (thickness: 1.27 cm × anterior width: 5 cm × medial-lateral length: 13.5 cm) were used to build the uneven surface treadmill with a random pattern…”	A	20
465	451	Xu_2018_A	Xu	2018	Gait alterations on irregular surface in people with Parkinson's disease	1	1	J	To characterise gait parameters on irregular surface for persons with Parkinson's disease	1	GL					2	n/a	2	1	Wood	2	Rocky											“Two 0.4 m × 0.6 m forceplate were imbedded to be flush with the surface of a raised 0.76 m × 7.3 m walkway…The irregular surface was simulated using faux rock panels (49 ½" Wide × 38" High × 2" Thick)…(Fig 1: wooden regular surface)		1	lwd					n/s		“Two 0.4 m × 0.6 m forceplate were imbedded to be flush with the surface of a raised 0.76 m × 7.3 m walkway…The irregular surface was simulated using faux rock panels (49 ½" Wide × 38" High × 2" Thick)…(Fig 1: wooden regular surface)	A	9		Other	9	Parkinsons
466	452	Xu_2018_B	Xu	2018	Dual-task interference during gait on irregular terrain in people with Parkinson's disease	1	1	J	To assess whether irregular terrain exacerbate dual-task interference in people with PD, compared to age-matched controls	1	GL					2	n/a	2	1	Wood	2	Rocky											“Two 0.4 m × 0.6 m forceplate were imbedded to be flush with the surface of a raised 0.76 m × 7.3 m walkway…The irregular surface was simulated using faux rock panels (49 ½" Wide × 38" High × 2" Thick)…(Fig 1: wooden regular surface) NB - same as 451		1	lwd					n/s		“Two 0.4 m × 0.6 m forceplate were imbedded to be flush with the surface of a raised 0.76 m × 7.3 m walkway…The irregular surface was simulated using faux rock panels (49 ½" Wide × 38" High × 2" Thick)...0.05 m thick polyurethane faux rock panels...(Fig 1: wooden regular surface) NB - same as 451	A	9		Other	9	Parkinsons
467	453	Rai_2019	Rai	2019	Mode-free Control of Prosthetic Lower Limbs	1	1	C	To explore how well walking dynamics can be translated across healthy individuals for 3 different machine learning approaches	2	Co (n/s)	n/s				3	n/a	3	1	Flat							2	Up & Down					“… flat-ground walking, flat-ground walking with random stops, and stair ascent and descent, for 10 to 15 minutes …data was collected in public spaces during active business hours”	Y	0								“… flat-ground walking, flat-ground walking with random stops, and stair ascent and descent, for 10 to 15 minutes … a range of variability across subjects such as course length, duration, number of upstairs and downstairs, etc. Stair ascent and descent included short segments of flat walking on the stair landings. In total, 300 mins of data were collected from all subjects…data was collected in p…	A	11
468	454	Shimamura_2019	Shimamura	2019	A Study on the Sense of Burden and Body Ownership on Virtual Slope	1	1	C	To provide an insight into the burden of slope walking in a virtual environment while actually walking on a flat floor in the real environment (RE)	2	GL			VR		6	n/a	6					6	Incline & Decline (virtual)									“… a gradient of the virtual slope and ... The experiment consists of 18 conditions (six gradients: −25◦,−15◦,−5◦,5◦,15◦,25◦"		1		d			Y - Surface dimensions	n/s (built-in VR system)	Likert scale	“… a gradient of the virtual slope and .... The experiment consists of ...(six gradients: −25◦,−15◦,−5◦,5◦,15◦,25◦ … We asked participants to answer the questions with sevenpoint Likert scale…How did you feel a burden while walking on slopes in the VE, compared with a physical load on a flat floor in RE? (1: feel lighter, to 7: feel heavier than that in RE)…”	A	12
469	455	Carvalho_2019	Carvalho	2019	Environment-Aware Locomotion Mode Transition Prediction System	1	1	C	To develop an automatic, user-independent system using an environment-aware strategy to predict locomotion mode transitions	2	Co	Pa				5	n/a	5	1	Level			2	Incline & Decline			2	Up & Down					“…participants were asked to ascend and descend a ramp and ascend and descend a staircase 5... subjects started on level-terrain then transited to the ramp or staircase, walk the full ramp/staircase length and back to level terrain walking... the trials regarding the ramp terrain were performed in an outdoor environment while the staircase trials were performed indoors.”		1	lwd	d		Stair no.		n/s and n/s		“ When in level-terrain, the users walked 3-4 m. The staircase had 8 steps with 17 cm of height, 31 cm of depth and 110 cm width, the ramp was 10.3 m with a 10 degrees inclination…he trials regarding the ramp terrain were performed in an outdoor environment while the staircase trials were performed indoors.”	A	10
470	456	Costa_2019	Costa	2019	WalkBot: A portable system to scan sidewalks					0																									0
471	457	Schwartz_2019	Schwartz	2019	Interpreting non-flat surfaces for walkability analysis					0																									0
472	458	Akhil_2019	Akhil	2019	Investigation of gait cycle deviation over surface irregularities utilizing muscle activities	1	1	J	To compare the activity of hamstring & gastrocnemius muscles during walking on an even and uneven treadmill	2	GL		Tr			3	n/a	3	2	Tr & Vinyl	1	Uneven (vinyl prisms)											“during forward walking on a treadmill, and forward and reverse walking on even and uneven… ”		1	lwd					n/s		“ An even platform is constructed with galvanized iron square pipe structure as the base (dimension: 370 × 70 cm). The square pipe structure is covered with a flat plywood sheet (size: 370 × 70 cm) and a polyvinyl form (PVF) of thickness 2 mm is glued over it. ... A detachable uneven platform is constructed with four similar square wooden prisms (dimension: 15.2 × 15.2 cm) of heights 0, 1.27, 2.5…	A	8
473	459	Bogen_2019	Bogen	2019	Two-year changes in gait variability in community-living older adults	1	1	J	To investigate how gait patterns changed over two years in a group of community-dwelling older adults	1	GL					2	n/a	2	1	Even	1	Uneven (circular blocks)											“The participants walked a distance of 10.5 m…At their preferred speed across an even surface…across a rubber mat with unevenly spaced convex circular bulges, covered by another mat” NB - same as 422		1	l				Y - Surface depth	n/s		“The participants walked a distance of 10.5 m…At their preferred speed across an even surface…across a rubber mat with unevenly spaced convex circular bulges, covered by another mat” NB - same as 422	E	58
474	460	Caballero_2019	Caballero	2019	Movement variability emerges in gait as adaptation to task constraints in dynamic environments	1	1	J	To understand whether manipulation of task constraints result in motor system variability changes	1	GL					4	n/a	4	1	Vinyl normal width									1	Foam	2	Vinyl narrow; foam narrow	“Participants walked around a circular track on the floor (Fig 2. Diameter of 2m) …Manipulated task constraints were: 1) width of the walking track (0.15 or 0.30 m); 2) surface stiffness (foam or vinyl) …”		1	lwd					n/s		“Participants walked around a circular track on the floor (Fig 2. Diameter of 2m) …Manipulated task constraints were: 1) width of the walking track (0.15 or 0.30 m); 2) surface stiffness (foam or vinyl) … The thickness of the foam used in this study was 5 cm”	A	20
475	461	de la Hoz_2019	de la Hoz	2019	Review of slip-related incidents associated with swimming pools in Spain, 2000-2015					0																									0
476	462	Dutt-Mazumder_2019	Dutt-Mazumder	2019	Recurrence dynamics reveals differential control strategies to maintain balance on sloped surfaces					0																									0
477	463	Gal_2019	Gal	2019	Pavement patterns can be designed to improve gait in Parkinson's disease patients	1	1	J	To explore what type of visual cueing might be used to improve gait in people with Parkinson’s disease	2	GL			VR		6	n/a	6	6	Carpet, Stone, 4 x Patterned floor													“… …1. No pattern (gray carpet). 2. Real 50 × 50 cm transverse regular black-and-white (chessboard) floor stones. 3. Virtual 50 × 50 cm transverse regular black-and white (chessboard) floor stones (reference pattern). 4. Virtual 5 × 5 cm transverse regular black-and-white (chessboard) floor stones. 5. Virtual 50 × 50 cm diagonal regular black-and white floor stones. 6. Irregular virtual pattern, …		1	lw					n/s		“… patients were then asked to walk an 8-meter-long track, turn in the nonpreferred direction as established in the Rapid Turns test, and get back…1. No pattern (gray carpet). 2. Real 50 × 50 cm transverse regular black-and-white (chessboard) floor stones. 3. Virtual 50 × 50 cm transverse regular black-and white (chessboard) floor stones (reference pattern). 4. Virtual 5 × 5 cm transverse regular…	Other	32	Parkinsons
478	464	Gao_2019	Gao	2019	EEG-Based Volitional Control of Prosthetic Legs for Walking in Different Terrains					0																									0
479	465	Gast_2019	Gast	2019	Preferred walking speed on rough terrain: Is it all about energetics?	1	1	J	To compare preferred speeds and the relationships between COT and speed walking on smooth and rough terrains	1		Pa & Mx				2	n/a	2	1	Level concrete	1	Boulders											“For the smooth, level concrete floor condition, t... For the rough terrain condition, The actual walking path was relatively straight but had some small elevation and left-right deviations...the maximum elevation amplitude was less than 2 m…The trail comprised some naturally scattered rocks and boulders…"		1	ld					Tape measure		“For the smooth, level concrete floor condition, the route was 44.0 m long, straight, flat, and in the shade. For the rough terrain condition, the subjects walked out-and-back along a 67.0 m long trail, measured with a tape measure along the path itself. The straight-line horizontal distance from start to turnaround was 60.3 m....small elevation and left-right deviations. ... maximum elevation am…	A	10
480	466	Grimmer_2019	Grimmer	2019	Stance and Swing Detection Based on the Angular Velocity of Lower Limb Segments During Walking	1	1	J	To evaluate whether lower limb angular velocity can be used to determine stance and swing timings during walking	1			Tr			5	n/a	5	1	Level 0°			4	Incline & Decline									“Subjects walked on various ground inclinations ... Walking speeds during level walking were ...The decline and incline angles where −10, −5, +5, and +10◦”	Y (1 of 2)	1		d			Y - Surface dimensions	n/s		“Subjects walked on various ground inclinations and at various walking speeds on an instrumented split-belt treadmill. Walking speeds during level walking were 0.5, 0.9, 1.3, 1.7, and 2.1 m/s. Walking speeds during decline and incline walking were 0.9, 1.3, and 1.7 m/s. The decline and incline angles where −10, −5, +5, and +10◦”	A	13
481	467	Hösl_2019	Hösl	2019	Tempo-spatial gait adaptations in stroke patients when approaching and crossing an elevated surface					0																									0
482	468	Jafarnezhadgero_2019	Jafarnezhadgero	2019	Ground reaction forces and muscle activity while walking on sand versus stable ground in individuals with pronated feet compared with healthy controls	1	1	J	To assess ground reaction forces and EMG activity in pronated feet individuals compared with controls when walking on stable ground vs sand	1	GL					2	n/a	2	1	Plywood									1	Sand			“ One walkway was covered with reinforced plywood and an embedded force plate ( to replicate a stable surface environment. The unstable walkway was filled with sand (20cm) to simulate a common deformable surface environment…”		1	lwd					n/s		“Two adjustable walkways (10 m long, 1 m wide and 0.25 m deep) with a specifically constructed frame were built to conduct this study. One walkway was covered with reinforced plywood and an embedded force plate to replicate a stable surface environment. The unstable walkway was filled with sand (20cm) to simulate a common deformable surface environment…”	Other	30	Pronated feet	A	29
483	469	Kent_2019_A	Kent	2019	Locomotor patterns change over time during walking on an uneven surface	1	1	J	To investigate the effect of terrain unevenness on the whole-body locomotor dynamics of unimpaired individuals	1			Tr			2	n/a	2	1	Flat Tr	1	Uneven Tr (wooden slats)											“…walking were completed on a standard flat-belt commercial treadmill…in-house modified uneven terrain treadmill…the uneven terrain surface is composed of manually shaped wooden slats affixed to a standard treadmill belt perpendicular to the direction of travel. a fixed speed of 1 m s−1…participants walked for 12 min on flat terrain followed by 12 min on uneven terrain,”		1	lwd					n/s		“…walking were completed on a standard flat-belt commercial treadmill…treadmill of the same belt width (0.56 m) and average height (0.24m)...ithe uneven terrain surface is composed of manually shaped wooden slats affixed to a standard treadmill belt perpendicular to the direction of travel. The repeating pattern has four levels, in increments of 7, 7 and 8 mm from the lowest level (maximum depth …	A	11
484	470	Kent_2019_B	Kent	2019	Changes in human walking dynamics induced by uneven terrain are reduced with ongoing exposure, but a higher variability persists	1	1	J	To explore the extent to which unimpaired individuals regulate angular momentum on uneven ground	1			Tr			2	n/a	2	1	Flat Tr	1	Uneven Tr (wooden slats)											“…walking were completed on a standard flat-belt commercial treadmill…in-house modified uneven terrain treadmill…the uneven terrain surface is composed of manually shaped wooden slats affixed to a standard treadmill belt perpendicular to the direction of travel. a fixed speed of 1 m s−1…participants walked for 12 min on flat terrain followed by 12 min on uneven terrain,” NB - the same as 469		1	lwd					n/s		“…walking were completed on a standard flat-belt commercial treadmill… treadmill of the same belt width (0.56 m) and average height (0.24m)....ithe uneven terrain surface is composed of manually shaped wooden slats affixed to a standard treadmill belt perpendicular to the direction of travel. The repeating pattern has four levels, in increments of 7, 7 and 8 mm from the lowest level (maximum dept…	A	11
485	471	Kent_2019_C	Kent	2019	Uneven terrain exacerbates the deficits of a passive prosthesis in the regulation of whole body angular momentum in individuals with a unilateral transtibial amputation	1	1	J	To exploreangular momentum in individuals with a transtibial amputation over uneven surface	1			Tr			2	n/a	2	1	Flat Tr	1	Uneven Tr (wooden slats)											“…walking were completed on a standard flat-belt commercial treadmill…in-house modified uneven terrain treadmill…the uneven terrain surface is composed of manually shaped wooden slats affixed to a standard treadmill belt perpendicular to the direction of travel. a fixed speed of 1 m s−1…participants walked for 12 min on flat terrain followed by 12 min on uneven terrain,” NB - the same as 469 and …		1	lwd					n/s		“…walking were completed on a standard flat-belt commercial treadmill… treadmill of the same belt width (0.56 m) and average height (0.24m)....ithe uneven terrain surface is composed of manually shaped wooden slats affixed to a standard treadmill belt perpendicular to the direction of travel. The repeating pattern has four levels, in increments of 7, 7 and 8 mm from the lowest level (maximum dept…	Other	10	Amputees	A & E	10
486	472	Kim_2019	Kim	2019	Effects of passive Bi-axial ankle stretching while walking on uneven terrains in older adults with chronic stroke	1	1	J	To determine gait performance of older adults with stroke on uneven surfaces after a four-week ankle range of motion (ROM) exercise session	1	GL					2	n/a	2	1	Flat	1	Irregular (blocks)											"even-surface ... 1.5 m x 10 m walkway of industrial carpetting The irregular surface consisted of randomly arranged triangular wooden prisms (26 pieces/m2 , H = 1.5 cm, W = 3.5 cm, L = 6–16 cm) placed under a strip of industrial carpeting...The prisms were placed under the middle 6.5 m long section of the 10 m long straight walkway. NB - IRREGULAR SURFACE same as 125 & 134, 136, 197		1	lwd					n/s		"even-surface ... 1.5 m x 10 m walkway of industrial carpetting.... The irregular surface consisted of randomly arranged triangular wooden prisms (26 pieces/m2 , H = 1.5 cm, W = 3.5 cm, L = 6–16 cm) placed under a strip of industrial carpeting...The prisms were placed under the middle 6.5 m long section of the 10 m long straight walkway. NB - IRREGULAR SURFACE same as 125 & 134, 136, 197	Other	15	Stroke hemiparesis
487	473	Koren_2019	Koren	2019	Treading on the unknown increases prefrontal activity: A pilot fNIRS study					0																									0
488	474	Lee_2019	Lee	2019	Association between recent falls and changes in outdoor environments near community-dwelling older adults’ homes over time: Findings from the NHATS study					0																									0
489	475	Marinho_2019	Marinho	2019	ACCESSIBILITY OF OLDER ADULTS TO THE UNIVERSITY OF MATURITY					0																									0
490	476	Mounir Boudali_2019	Mounir Boudali	2019	Predicting Transitioning Walking Gaits: Hip and Knee Joint Trajectories From the Motion of Walking Canes	1	1	J	To design a novel gait pattern generator able to output lower limb joint trajectories in real time	1	GL					2	n/a	2	1	Flat							1	Up					“…They were required to walk on a flat ground then proceed to ascend a flight of stairs made of 5 steps…	Y (1 of 2)	1				Stair no.	Y - Surface (stair) dimensions	n/a		“…They were required to walk on a flat ground then proceed to ascend a flight of stairs made of 5 steps…	A	9
491	477	Queen_2019	Queen	2019	Gait Analysis Reveals that Total Hip Arthroplasty Increases Power Production in the Hip during Level Walking and Stair Climbing	1	1	J	To understand the impact of total hip arthoplasty on level walking and stair climbing at different timepoints	1	GL					2	n/a	2	1	Flat							1	Up					“…four forceplate sampled .. embedded 10-m walkway in a laboratory setting to collect data…three steps ”		1	lwd			Stair no.		n/s and n/s		“…four forceplate sampled .. embedded 10-m walkway in a laboratory setting to collect data…three steps (FP-STAIRS, - 7” rise and 10.4” run) were bolted onto two forceplate to ensure that the stairs were stable”	Other	26	Total hip arthroplasty patients
492	478	Richmond_2019	Richmond	2019	Terrain coefficients for predicting energy costs of walking over snow					0																									0
493	479	Schmalz_2019	Schmalz	2019	Lower limb amputee gait characteristics on a specifically designed test ramp: Preliminary results of a biomechanical comparison of two prosthetic foot concepts	1	1	J	To investigate gait parameters with two different prosthetic feet when walking on a ramp including abruptly changing inclination angles	1	GL					2	n/a	2					2	Incline & Decline									“…a specific ramp was designed…3 m downhill walkway (10° inclination) followed by specific uphill (45cm) and downhill (140cm) elements with opposite inclination angles of 10°.”		1	l	d				n/s and n/s		“…a specific ramp was designed…3 m downhill walkway (10° inclination) followed by specific uphill (45cm) and downhill (140cm) elements with opposite inclination angles of 10°.”	A	10		Other	4	Amputees
494	480	Schutz_2019	Schutz	2019	Kinematic Evaluation of the GMK Sphere Implant During Gait Activities: A Dynamic Videofluoroscopy Study	1	1	J	To compare kinematics of the GMK Sphere prosthesis to the conventional total knee arthoplasty for level walking, downhill walking and stair descent	1	GL					3	n/a	3	1	Level			1	Decline			1	Down					“…level walking.. downhill walking (10° inclined slope), and stair descent (three 0.18 m steps),		1	lwd	d		Stair no.	Y - Surface length (stair)	n/s, n/s and n/a		“…level walking (straight ahead on the floor - consisted of five forceplate fixed in a straight line, each with a dimension of 40 x 60 cm), downhill walking (10° inclined slope), and stair descent (three 0.18 m steps),	Other	30	Total knee arthroplasty
495	481	Seo_2019	Seo	2019	Effect of load carrying on required coefficient of friction	1	1	J	To evaluate if carrying a load would increase the likelihood of slip and the slip severity	1	GL					1	1	2	1	Vinyl					1	Oily							“…across the regular vinyl surface (dry surface) for 10 minutes…slippery surface (covered by oil)… and required coefficient of friction RCOF”	Y (1 of 2)	1			Y		Y - Surface dimensions	n/s		“…across the regular vinyl surface (dry surface) for 10 minutes…slippery surface (covered by oil)… and required coefficient of friction RCOF”	A	11		E	10
496	482	Sombric_2019	Sombric	2019	Large Propulsion Demands Increase Locomotor Adaptation at the Expense of Step Length Symmetry	1	1	J	To test whether braking forces, rather than propulsion forces at the feet would increase locomotor adaptation during and after split-belt walking.	1			Tr			3	n/a	3	1	0°			2	Incline & Decline									“…We specifically tested subjects at three inclinations: flat (0◦ ), incline (8.5◦ ), or decline (−8.5◦ )… Belts moved either at a slow (0.5 m/s), fast (1.5 m/s), and medium (1 m/s) speeds for at least 50 strides…”		1		d			Y - Surface dimensions	n/s		“…We specifically tested subjects at three inclinations: flat (0◦ ), incline (8.5◦ ), or decline (−8.5◦ )… Belts moved either at a slow (0.5 m/s), fast (1.5 m/s), and medium (1 m/s) speeds for at least 50 strides…”	A	24
497	483	Sturk_2019	Sturk	2019	Maintaining stable transfemoral amputee gait on level, sloped and simulated uneven conditions in a virtual environment	1	1	J	To describe and quantify how people with transfemoral amputations maintain stable gait over a variety of surfaces	2			MTr	VR		8	n/a	8	1	Level	1	Rocky (virtually)	6	Incline, decline, Left & Right (& combos)									“The CAREN-Extended virtual environment…A simulated pathway… one of eight walking activities: level , 7° uphill/downhill, 5° cross-slope, medial–lateral translatio, rolling-hills , and rocky " NB - same as 358 and 448		1	lw	d				n/s (built-in VR system)		“…six degree-of-freedom motion platform ...) with a 1 m 2 m instrumented treadmill…constructed from 20 m sections, ... level (Level treadmill platform.), 7° uphill/downhill, 5° cross-slope (Platform tilts to the right or left (roll) with a slope of 5°, medial–lateral translations (Platform oscillates in the medial–lateral direction), rolling-hills (Platform oscillates in the sagittal plane (pitch…	A	10		Other	10	Amputees
498	484	Thomson_D_2019	Thomson	2019	Is the 10 metre walk test on sloped surfaces associated with age and physical activity in healthy adults?	1	1	J	To determine healthy adults’ performance in the 10 m walk test across various inclines and speeds	1		Pa				3	n/a	3	1	Asphalt			2	Incline & Decline									“…10 minute walk tests on level ground, uphill and downhill on a ramp of 8 degrees inclination … Testing was conducted during dry, daytime conditions, on an asphalted surface with overhead cover”		1	l	d				Laser and Inclinometer		“…10 minute walk tests on level ground, uphill and downhill on a ramp of 8 degrees inclination (Digital Inclinometer)… Testing was conducted during dry, daytime conditions, on an asphalted surface with overhead cover, in a public place ...A distance of 14 metres was measured (Bosch GLM 40 Professional, Bosch, Germany) both on level ground and the sloped ramp, consisting of a 10 m length, and a 2 …	A	120		E	61
499	485	Thomson_L_2019	Thomson	2019	Assessment of neighborhood street characteristics related to physical activity in the Lower Mississippi Delta					0																									0
500	486	Venkataramam_2019	Venkataramam	2019	Altered Motor and Motor Perceptual Cognitive Imagery Task-Related Activation in Diabetic Peripheral Neuropathy: Insights From Functional MRI	1	1	J	To compare central nervous system activation in patients with and without diabetic peripheral neuropathy during motor and motor imagery tasks	2	GL				C	2	n/a	2	1	Smooth, Polished	1	Pebbled											“The next two tasks consisted of motor imagery of walking on a smooth and rough/ uneven surface, respectively, to mimic walking in daily life…participants were asked to walk on a pebbled mat to mimic a rough surface and on a polished floor to mimic the non-rough, smooth condition…practice until they were confident of engaging in the imagery task in the scanner”	Y	0								“The next two tasks consisted of motor imagery of walking on a smooth and rough/ uneven surface, respectively, to mimic walking in daily life…participants were asked to walk on a pebbled mat to mimic a rough surface and on a polished floor to mimic the non-rough, smooth condition…practice until they were confident of engaging in the imagery task in the scanner” NB - info in supp matterial	Other	13	Diabetic peripheral neuropathy	A & E	13
501	487	Yang_2019	Yang	2019	A Smart Environment-Adapting Timed-Up-and-Go System Powered by Sensor-Embedded Insoles	1	1	J	To propose four environment-adapting timed up and go tests designed to assess one’s ability to adapt gait in complex environments	0						2	n/a	2	1	Flat			1	Incline									“…Extended TUG: standardized TUG with the extended distance…re still performed on flat ground… (b) Incline TUG: TUG with the incline factor…(Fig 1: both are 7m)”		1	l				Y - Angle			“…Extended TUG: standardized TUG with the extended distance…re still performed on flat ground… (b) Incline TUG: TUG with the incline factor…(Fig 1: both are 7m)”	A	10
502	488	Yao_2019	Yao	2019	Lower limb joint motion and muscle force in treadmill and over-ground exercise	1	1	J	To compare the diferences of lower limb joint angles and muscle forces in treadmills and over-ground exercises	2	GL (n/s)		Tr			2	n/a	2	2	Ground and Tr													“In the over-ground exercise, the subjects were required to walk or run straight… stride frequency for 15 m…subjects were required to walk on the treadmill and ground with the frequencies of 100 and 120 steps/min”		1	l							“In the over-ground exercise, the subjects were required to walk or run straight… stride frequency for 15 m…subjects were required to walk on the treadmill and ground with the frequencies of 100 and 120 steps/min”	A	10
503	489	Ziaei_2019	Ziaei	2019	Coefficient of friction, walking speed and cadence on slippery and dry surfaces: shoes with different groove depths	1	1	J	To determine the coefficient of friction, walking speed and cadence while walking on slippery and dry surfaces using shoes	1	GL					1	1	2	1	Dry					1	Soapy							“…two different surfaces (dry and slippery) …. used a certain amount of soapy water for making the slippery surface.”		1	l		Y			n/s and forceplate		“The coefficient of friction (COF) was recorded at 1000 Hz by two force platforms … Length of test walkway was three meters…two different surfaces (dry and slippery) …. used a certain amount of soapy water for making the slippery surface.”	A	32
504	490	Fekr_2019	Fekr	2019	Walkway Safety Evaluation and Hazards Investigation for Trips and Stumbles Prevention					0																									0
505	491	Loose_2020	Loose	2020	A Public Dataset of Overground and Treadmill Walking in Healthy Individuals Captured by Wearable IMU and sEMG Sensors					0																									0
506	492	Dedabrishvili_2020	Dedabrishvili	2020	Effective Ways to Overcome Classification Limitations for Activities of Daily Livings (ADLs)	1	1	C	To propose a hybrid of "classifiers" that provide adequate models for daily living activities using wearable inertial sensors	1	GL					3	n/a	3	1	n/s							2	Up & Down					“The subjects were given instructions to perform activities in their own way without specific constraints. Each subject conducted a total of twelve activities. The data acquisition was performed in the office environment over a period of about 30 min… Stair descent …Walking ..Stair ascent…”	Y	0								“The subjects were given instructions to perform activities in their own way without specific constraints. Each subject conducted a total of twelve activities. The data acquisition was performed in the office environment over a period of about 30 min… Stair descent …Walking ..Stair ascent…”	A	6
507	493	Jeremic_2020	Jeremic	2020	Predicting function related pain outcomes using comorbidity and age dependent model					0																									0
508	494	Baptista_2020	Baptista	2020	Is there an effect of stair negotiation on subsequent gait kinetics in elderly women?	1	1	J	To evaluate the effects of stair negotiation on elderly gait kinetics.	1	GL					3	n/a	3	1	n/s							2	Up & Down					“…walk at self-selected pace along a 6 m long by 1.4 m wide catwalk containing 8 force platforms … climbing two flights of stairs … descending two flights of stairs…”	Y (2 of 3)	1	l							“…walk at self-selected pace along a 6 m long by 1.4 m wide catwalk containing 8 force platforms … climbing two flights of stairs … descending two flights of stairs…”	E	33
509	495	Bogen_2020	Bogen	2020	Muscle Strength as a Predictor of Gait Variability after Two Years in Community-Living Older Adults	1	1	J	To assess at how gait variability is associated with muscle strength	1	GL					2	n/a	2	1	Even	1	Uneven (circular blocks)											“The participants walked a distance of 10.5 m…At their preferred speed across an even surface…across a rubber mat with unevenly spaced convex circular bulges, covered by another mat” NB - same as 422 and 459		1	l				Y - Surface depth	n/s		“The participants walked a distance of 10.5 m…At their preferred speed across an even surface…across a rubber mat with unevenly spaced convex circular bulges, covered by another mat” NB - same as 422 and 459	E	56
510	496	Campos-Mesa_2020	Campos-Mesa	2020	The Effect of Adapted Utilitarian Judo, as an Educational Innovation, on Fear-of-Falling Syndrome	1	1	J	To analyse the effects of an intervention program based on Adapted Utilitarian Judo to teach fall control in older adults	1					Qu	n/a	n/a	n/a															“…"How confident are you that you can (10-point continuum with a higher score equivalent to lower confidence or efficacy)… go up or down stairs…walk on a slippery surface…go up and down a ramp…”		0							Continuous rating scale	“…the 16-item version of the Falls Efficacy Scale-International (FES-I)was applied before (pre-test) and after (post-test) the intervention….This scale analyzes confidence and skill at avoiding a fall while performing routine daily activities…"How confident are you that you can (10-point continuum with a higher score equivalent to lower confidence or efficacy)… go up or down stairs…walk on a slip…	E	30
511	497	Chen_2020	Chen	2020	Iterative Learning Control for a Soft Exoskeleton with Hip and Knee Joint Assistance	1	1	J	To develop a novel strategy to improve the performance of exoskeletons	1			Tr			3	n/a	3	1	0° Tr			2	Incline & Decline									“…The experiments were performed on the treadmill at a speed of 4 km/h. Three slopes of ±10◦ and 0 ◦ were set in order to simulate the scenarios of uphill, downhill, and flat ground.”		1		d			Y - Surface dimensions	n/s		“…The experiments were performed on the treadmill at a speed of 4 km/h. Three slopes of ±10◦ and 0 ◦ were set in order to simulate the scenarios of uphill, downhill, and flat ground.”	A	3
512	498	da-Silva-Costa_2020	Costa	2020	Older adults reduce the complexity and efficiency of neuromuscular control to preserve walking balance	1	1	J	To examine the effects of age and walking condition on neuromuscular control of walking balance	1	GL					2	n/a	2													2	Narrow	“of 10 walking trials along a 4-m long and 2-cm wide white strip of plastic tape placed on the floor…followed by a block of 10 beam walking trials on an aluminum beam 4-m long, 6-cm wide, and 2-cm high.”		1	lwd					n/s		“of 10 walking trials along a 4-m long and 2-cm wide white strip of plastic tape placed on the floor…followed by a block of 10 beam walking trials on an aluminum beam 4-m long, 6-cm wide, and 2-cm high.”	A	17		E	14
513	499	Dewolf_2020	Dewolf	2020	Intra-limb and muscular coordination during walking on slopes	1	1	J	To assess kinematic inter-stride variability and muscular coordination on different slopes	1			Tr			7	n/a	7	1	0° Tr			6	Incline & Decline									“…walk on an instrumented treadmill that … The belt turned forwards to simulate uphill walking or backwards to simulate downhill walking … seven slopes (0°,±3°,±6°,±9°);		1		d			Y - Surface dimensions	n/s		“…walk on an instrumented treadmill that … The belt turned forwards to simulate uphill walking or backwards to simulate downhill walking … seven slopes (0°,±3°,±6°,±9°);	A	10
514	500	D'Souza_2020	D'Souza	2020	Does the Environment Cause Changes in Hemiparetic Lower Limb Muscle Activity and Gait Velocity During Walking in Stroke Survivors?	1	1	J	To study the changes that real-life environmental dimensions have on muscles in hemiparetic lower limb and gait velocity in stroke survivors.	2	GL (n/s)	n/s				6	n/a	6	1	Level	1	Uneven (mix - grass, cobblestone and pavement)	2	Incline & Decline			2	Up & Down					“Participants walked on the walkway which was 62 meters in length…descend the ramp … ascend the ramp … descend a flight of stairs … walk on an uneven surface (consisted of artificial grass, pavement and cobblestone anti-slip mat) … ascend a flight of and walk …on an even surface.	Y	0						n/s		“Participants walked on the walkway which was 62 meters in length (whole length - does not break it down)…descend the ramp … ascend the ramp … descend a flight of stairs … walk on an uneven surface (consisted of artificial grass, pavement and cobblestone anti-slip mat) … ascend a flight of and walk …on an even surface.	Other	16	Stroke
515	501	Fan_2020	Fan	2020	Accurate foot clearance estimation during level and uneven ground walking using inertial sensors					0																									0
516	502	Gupta_2020	Gupta	2020	Streamlining the the KOOS Activities of Daily Living Subscale Using Machine Learning	1	1	J	To utilise a machine learning algorithm to determine whether the number of questions to complete the KOOS survey can be reduced (focusing on activities of daily living)	1					Qu	n/a	n/a	n/a															“All patients… , had completed the pre- and post surgery Knee injury and osteoarthritis outcome score (KOOS) ADL survey… KOOS includes 42 questions…Activities of Daily (17 questions)… only 6 of the 17 questions (descending stairs, ascending stairs, standing, walking on flat surface…)…were needed …predict outcome.”		0							Likert scale	“All patients… , had completed the pre- and post surgery Knee injury and osteoarthritis outcome score (KOOS) ADL survey… KOOS includes 42 questions…Activities of Daily (17 questions)… only 6 of the 17 questions (descending stairs, ascending stairs, standing, walking on flat surface…)…were needed …predict outcome. (Standardized answer options are given (5 Likert boxes) and each question is assigne…	Other	2525	ACL reconstruction patients
517	503	Hoppes_2020	Hoppes	2020	Changes in Cortical Activation during Dual-Task Walking in Individuals with and without Visual Vertigo	1	1	J	To determine whether individuals with visual vertigo differ in cerebral activation during dual-task walking compared with control subjects	1	GL					2	n/a	2	1	Level	1	Uneven (blocks)											“…15-m straightaways used for data collection…The even surface consisted of level flooring, while the uneven surface consisted of 1.5-cm high wood prisms arranged randomly at a density of 26 pieces/m2 underneath carpeting to hide them from view…”		1	ld					n/s		“…15-m straightaways used for data collection…The even surface consisted of level flooring, while the uneven surface consisted of 1.5-cm high wood prisms arranged randomly at a density of 26 pieces/m2 underneath carpeting to hide them from view…”	Other	14	Vertigo	A	14
518	504	Ito_2020	Ito	2020	Gait characteristics of children with Williams syndrome with impaired visuospatial recognition: a three-dimensional gait analysis study					0																									0
519	505	Jeremic_2020	Jeremic	2020	Predicting the Assisted Living Care Needs Using Machine Learning and Health State Survey Data	1	1	J	To develop different algorithms that can predict the need for medically assisted living outcomes using a large database	1					Db	n/a	n/a	n/a															“…The walking difficulty was assessed by difficulty in walking up or down 12 steps as well as on the flat surface… Do you have difficulty walking up or down 12 steps?...proposed answers were: no difficulty, some difficulty, a lot of difficulty and cannot do at all/unable to do”		0							Likert scale	“…The walking difficulty was assessed by difficulty in walking up or down 12 steps as well as on the flat surface… Do you have difficulty walking up or down 12 steps?...proposed answers were: no difficulty, some difficulty, a lot of difficulty and cannot do at all/unable to do”	A & E	500
520	506	Jiang_2020	Jiang	2020	Falls and Fall-Related Consequences among Older People Living in Long-Term Care Facilities in a Megacity of China	1	1	J	To explore the epidemiological characteristics of falls in long term care facilities in Shanghai.	1					Db	n/a	n/a	n/a															“… …the characteristics of the fall (…, location, activities in progress)… (number of falls)…Fell on ground level…Fell on or from stairs….Corridor/staircase”		0							Reported (carers)	“…Falls were documented for a calendar year …by LTCF staff in …nursing notes ..medical charts .. and incident report charts …the characteristics of the fall (…, location, activities in progress)… (number of falls)…Fell on ground level…Fell on or from stairs….Corridor/staircase”	Other	3065	E living in long term care home
521	507	Kim_2020	Kim	2020	Fall characteristics among elderly populations in urban and rural areas in Korea	1	1	J	To compares fall characteristics between urban and rural areas using data from a large-scale survey carried out in Korea	1					Qu	n/a	n/a	n/a															“…Participants … chose the cause of fall: …slippery floor, … uneven floor … steep slope, stumbling over stairs… “other” item….Floor or ground material at the time of the fall was chosen among cement or asphalt, soil, linoleum, tile, ice, and cannot recall…”		0							Multiple choice	“…The questionnaire…. several questions to characterize falls… cause of fall, season and time of day, floor or ground materials…Participants … chose the cause of fall: …slippery floor, … uneven floor … steep slope, stumbling over stairs… “other” item….Floor or ground material at the time of the fall was chosen among cement or asphalt, soil, linoleum, tile, ice, and cannot recall…”	E	663
522	508	Klima_2020	Klima	2020	Gait and Balance Assessment of Older Adults					0																									0
523	509	Lam_2020	Lam	2020	Effects of arch-support orthoses on ground reaction forces and lower extremity kinematics related to running at various inclinations					0																									0
524	510	Lee_2020	Lee	2020	Wearable Biosensor and Collective Sensing-Based Approach for Detecting Older Adults' Environmental Barriers	1	1	J	To test a computational approach of measuring collective stress (stress by environmental barriers) using wearable biosensors and GPS sensors.	1		Mx				2	n/a	2			1	Unpaved sidewalk	1	Left									“…a list of the potential environmental barriers … that pose excessive demands on a large portion of the over-65 population…side slope…unpaved sidewalk”	Y	0								“…The authors surveyed the site area based on this list of potential environmental barriers and identified a list of the potential environmental barriers … that pose excessive demands on a large portion of the over-65 population…side slope…unpaved sidewalk”	E	16
525	511	Luo_R_2020	Luo	2020	A Low-Cost End-to-End sEMG-Based Gait Sub-Phase Recognition System	1	1	J	To present a low-cost but effective end-to-end sEMG-based gait subphase recognition system, w	1			Tr			2	n/a	2	1	Flat Tr			1	Incline									“…subjects walked for 2 minutes on the treadmill…flat terrain at 5 km/h … and 15◦ slope at 5 km/h…”	Y (1 of 2)	1		d			Y - Surface dimensions	n/s		“…subjects walked for 2 minutes on the treadmill…flat terrain at 5 km/h … and 15◦ slope at 5 km/h…”	A	3
526	512	Luo_Y_2020	Luo	2020	A database of human gait performance on irregular and uneven surfaces collected by wearable sensors	1	1	J	To present a publicly accessible data set where participants walked on diferent real-world outdoor surfaces.	1		Pa & Fi				9	n/a	9	1	Paved	1	Cobbled	4	Incline, Decline, Left & Right			2	Up & Down			1	Grass	“The nine walking surfaces were: 1) flat even (horizontal, 0 grade, paved); 2) up stairs (cement); 3) down stairs (cement); 4) sloped up (cement); and 5) sloped down (cement) 6) grass; 7) banked left (paved); 8) banked right (paved); 9) uneven stone brick…”	Y (8 of 9)	1		d			Y - Surface dimensions	n/s		“The nine walking surfaces were: 1) flat even (horizontal, 0 grade, paved); 2) up stairs (cement); 3) down stairs (cement); 4) sloped up (cement); and 5) sloped down (cement) 6) grass; 7) banked left (paved); 8) banked right (paved); 9) uneven stone brick…”	A	30
527	513	Milgrom_2020	Milgrom	2020	Differences in the principal strain angles during activities performed on natural hilly terrain versus engineered surfaces					0																									0
528	514	Park_2020	Park	2020	Changes in Gait Parameters and Gait Variability in Young Adults during a Cognitive Task While Slope and Flat Walking	1	1	J	To investigate the effect of a cognitive task while walking on a slope or a flat surface	1	GL					3	n/a	3	1	Flat			2	Incline & Decline									“… Flat gait (FG) was performed on flat surface of the same length and width as the walkway…uphill gait, … downhill gait , downhill gait and… while performing a cognitive task (flat).		1	lwd	d				n/s and n/s		“The slope walkway used was 2.75 m long, 0.91 m wide, and 0.53 m height …angle of 11 degrees… Flat gait (FG) was performed on flat surface of the same length and width as the walkway…uphill gait, … downhill gait , downhill gait and… while performing a cognitive task (flat).	A	30
529	515	Ren_2020	Ren	2020	Random forest algorithms for recognizing daily life activities using plantar pressure information: A smart-shoe study	1	1	J	To develop an activity recognition algorithm based on the plantar pressure provided by a smart-shoe	2	Co		Tr			4	n/a	4	1	Flat hallway			1	Incline			2	Up & Down					“They performed the following nine activities: … walking on a flat surface…Walking on a flat hallway in a campus building, indoors… walking upstairs, walking downstairs…Climbing stairs, indoors; subjects typically completed between 6 and 14 floors…walking up a slope… Walking on a treadmill set at a slope of 10%, indoors”	Y (3 of 4)	1		d				n/a and n/s		“They performed the following nine activities: … walking on a flat surface…Walking on a flat hallway in a campus building, indoors… walking upstairs, walking downstairs…Climbing stairs, indoors; subjects typically completed between 6 and 14 floors…walking up a slope… Walking on a treadmill set at a slope of 10%, indoors”	A	17
530	516	Romkes_2020	Romkes	2020	Walking on uneven ground: How do patients with unilateral cerebral palsy adapt?	1	1	J	To children with Cerebral Palsy experience more difficulties than control children on uneven compared to even ground	1	GL					2	n/a	2	1	Even	1	Terrasensa®											“The uneven ground was a 6 m long by 1 m wide walkway, consisting of 24 floor panels (50 × 50 × 4–8 cm, Terrasensa,)… The even ground condition was performed directly underneath the uneven walkway”		1	lwd					n/s		“The uneven ground was a 6 m long by 1 m wide walkway, consisting of 24 floor panels (50 × 50 × 4–8 cm, Terrasensa,)… The even ground condition was performed directly underneath the uneven walkway”	C	20	8 - 17yo	Other	20	C, cerebral palsy, 7 - 16yo
531	517	Soleimanifar_2020	Soleimanifar	2020	Magnitude, symmetry and attenuation of upper body accelerations during walking in women: The role of age, fall history and walking surface	1	1	J	To examine the role of age and fall history in upper body accelerations when walking on an even and on an uneven surface.	1	GL					2	n/a	2	1	Flat	1	Uneven (blocks)											“They were asked to walk at their preferred speed, six times over a flat and six times over an uneven pathway"		1	lwd					n/s		“They were asked to walk at their preferred speed, six times over a flat and six times over an uneven pathway (length = 7 m and width = 1.5 m per pathway). The uneven walkway was created by hiding wooden blocks of variable sizes (length = 5–15 cm and height = 1.5–2.0 cm) under a dark carpet to minimize visual feedback of surface irregularities”	E	40		A	20
532	518	Soni_2020	Soni	2020	Characterization of speed adaptation while walking on an omnidirectional treadmill	1	1	J	To compare gait at diferent speeds on a nonmotorized omnidirectional treadmill with and without virtual reality vs. overground.	3	GL		MTr	VR		3	n/a	3	3	Overgorund, MTR, VR													“Participants were then requested to walk …under three locomotor conditions…: (1) walking overground without VR; (2) walking on the omnidirectional treadmill with VR and (3) walking on the omnidirectional treadmill without VR.… ”		1	lw							“ The physical environment consisted of a 28.68 m2 area (7.8 m × 3.7 m) … Participants were assessed while walking on the Virtualizer…100 cm diameter walking surface…VE that replicated the dimensions and features of the real-world laboratory and which also included the TV display…Participants walked on the omnidirectional treadmill without the HMD”	A	12
533	519	Thomas_2020_A	Thomas	2020	Look out: An exploratory study assessing how gaze (eye angle and head angle) and gait speed are influenced by surface complexity	1	1	J	To assess how eye and head movements contribute to gaze, and how this relates to changes in speed during over surfaces of different complexity	2	GL	Pa				4	n/a	4	2	Wooden & Paved	2	Uneven (panels) and cobbled											“The indoor, flat surface (13.20 m long) consisted of eleven 18 mm thick medium density fibreboards (MDF) panels. … uneven surface was identical except … array of blocks of nine mm thick MDF on top of the base layer to give an uneven surface with a maximum height range of 27 mm… The outdoor, paved surface (16.60 m long) comprised paving stones (60 × 60 cm) whilst the outdoor, cobbled surface (15.…		1	lwd			Roughness		n/s and clinometer		“The indoor, flat surface (13.20 m long) consisted of eleven 18 mm thick medium density fibreboards (MDF) panels. … uneven surface was identical except … array of blocks of nine mm thick MDF on top of the base layer to give an uneven surface with a maximum height range of 27 mm… The outdoor, paved surface (16.60 m long) comprised paving stones (60 × 60 cm) whilst the outdoor, cobbled surface (15.…	A	11
534	520	Thomas_2020_B	Thomas	2020	Keep your head down: Maintaining gait stability in challenging conditions	1	1	J	To investiagte how people respond when challenged by walking over diverse surfaces when the lower visual field is blocked	2	Co	Pa, Fi, Mx				14	n/a	14	4	Paved and Gravel	3	Cobbled, stones	2	Incline, Decline (together), & Mediolateral			4	Up & Down			1	Grass	“Flagstone paving, Flagstone paving, Brick paving, fine gravel,…indoor stairs, rough grass…concrete stairs…brick slope…stone set in concrete, small loose pebbles, loose stone, oblique paved slope…”		1	l			Stair no.	Y - Surface (stair) dimension, Surface depth & Angle	n/s	Likert scale	“(See Table for surface dimensions) ...Surface complexity for each surface was measured using perceptual ratings of roughness and two ratings of perceived stability… Participants…rated surfaces on a Likert scale (Likert, 1932) between 1 (smooth / stable) and 10 (rough / unstable)”	A	20
535	521	Thomas_2020_C	Thomas	2020	Physical and perceptual measures of walking surface complexity strongly predict gait and gaze behaviour	1	1	J	To utilise a multimethod approach to measure surface complexity to characterise surfaces with respect to stability	2	Co	Pa, Fi, Mx				17	n/a	17	4	Paved and Gravel	3	Cobbled, stones	2	Incline, Decline (together), & Mediolateral			5	Up & Down			3	Grass & mixed	“Flagstone paving, Flagstone paving, Brick paving, fine gravel,…indoor stairs, rough grass…concrete stairs…brick slope…stone set in concrete, small loose pebbles, loose stone, oblique paved slope…Three concrete stairs (A) and flagstone paving (B)...Fine gravel (A), and level grass (B)...Indoor corridor (A) and 18 polished stairs including one landing (B)”		1	l			DNE, Relief Index, Roughness & Stair no.	Y - Surface (stair) dimension, Surface depth & Angle	n/s, 3D model software and clinometer	Likert scale	“(See Table for surface dimensions) ...Surface complexity for each surface was measured using perceptual ratings of roughness and two ratings of perceived stability… Participants…rated surfaces on a Likert scale (Likert, 1932) between 1 (smooth / stable) and 10 (rough / unstable)...“In order to compare physical measures of surface complexity, we created 3D models using photogrammetry… we calculat…	A	20
536	522	Wang_2020	Wang	2020	Augmenting Virtual Reality Terrain Display with Smart Shoe Physical Rendering: A Pilot Study					0																									0
537	523	Xie_2020	Xie	2020	Vibration behavior of timber-concrete composite floors under human-induced excitation					0																									0
538	524	Zhang_2020	Zhang	2020	Fast responses to stepping-target displacements when walking	1	1	J	To assess whether muscle activation and kinematics of the foot during walking can be adjusted with a latency less than 200 ms in response to small changes in the position of targets.	1			Tr			2	n/a	2	1	Tr											1	Tr - ML displaced	“projector projected stepping targets on the treadmill…The stepping targets were green rectangles (25 10 cm). They were 50 cm apart in the direction of walking and 20 cm apart laterally…During some steps, the stepping target was displaced 2.5 cm, either medially or laterally…”		1	lw					n/s		“projector projected stepping targets on the treadmill…The stepping targets were green rectangles (25 10 cm). They were 50 cm apart in the direction of walking and 20 cm apart laterally…During some steps, the stepping target was displaced 2.5 cm, either medially or laterally…”	A	20
539	525	Zhou_2020	Zhou	2020	Canan outdoor multisurface terrain enhance the effects of fall prevention exercise in older adults? A randomized controlled trial	1	1	J	To examine whether fall prevention exercise integrated with an outdoor multisurface terrain compared with indoor solid ground was more beneficial for older adults.	2	GL	Fi				2	n/a	2	1	Flat											1	Multisurface	“… in an outdoor therapeutic garden … A multisurface terrain path in an outdoor therapeutic garden was designed by interdisciplinary cooperation … various materials of different characteristics, including grassland (uneven texture, firm support), plastic cement (even texture, medium support), sand (fine texture, loose support), gravel (coarse texture, medium support), and unfixed pebbles (uneven …		1	lw				Y - Surface depth	n/s		“… in an outdoor therapeutic garden … The layout of the outdoor multisurface terrain: grassland (19.6 m), plastic cement (11 m), sand (12.3 m), gravel (14.7 m), unfixed pebbles …(details in Fig 1)... and indoor public hall based … (4m x 4m)… flat and anti-slip … program consisted of agility training … forward walking … 10m walk test… multisurface terrain walk tests … subject to walk along the out…	E	22
540	526	Gupta_2019	Gupta	2019	Energy Expenditure Index as a measure of efficiency of walking on outdoor uneven surface in individuals with cerebral palsy					0																									0
541	527	Laube_2020	Laube	2020	On the therapeutic modification of the sensorimotor system-environment interface using insoles					0																									0
542	528	Schack_2019	Schack	2019	Assessing mobility for persons with lower limb amputation: the Figure-of-Eight Walk Test with the inclusion of two novel conditions	1	1	J	To investigate the validity of the Figure-of-Eight Walk Test with two novel conditions in persons with lower limb amputations	1	GL					2	n/a	2	1	"Ordinary"	1	Uneven (foam mats)											“Condition 1: ordinary figure of 8 walking (F8W)… Condition 3: F8W on uneven and soft terrain simulating … consisted of six foam mats (185 cm long, 60 cm wide and 1.5 cm thick) placed next to each other in a rectangle (3 x 2)… Sixteen slices of foam mats (60 x 9 x 1.5 cm) were placed and taped firmly underneath the six larger mats with eight slices …”	Y (1 of 2)	1	lwd					n/s	Likert scale	“Condition 1: ordinary figure of 8 walking (F8W)… Condition 3: F8W on uneven and soft terrain simulating … consisted of six foam mats (185 cm long, 60 cm wide and 1.5 cm thick) placed next to each other in a rectangle (3 x 2)… Sixteen slices of foam mats (60 x 9 x 1.5 cm) were placed and taped firmly underneath the six larger mats with eight slices …The ABC scale is a 16-item measure of self-effi…	Other	28	Transtibial amputation	Other	22	Transfemoral disarticulation
543	529	Schack_2020	Schack	2020	Increased prefrontal cortical activation during challenging walking conditions in persons with lower limb amputation - an fNIRS observational study	1	1	J	To evaluate walking performance and prefrontal cortical activity in persons with and without leg amputations during different conditions	1	GL					2	n/a	2	1	"Ordinary"	1	Uneven (foam mats)											“Condition 1: ordinary figure of 8 walking (F8W)… Condition 3: F8W on uneven and soft terrain simulating … consisted of six foam mats (185 cm long, 60 cm wide and 1.5 cm thick) placed next to each other in a rectangle (3 x 2)… Sixteen slices of foam mats (60 x 9 x 1.5 cm) were placed and taped firmly underneath the six larger mats with eight slices …” NB - same as 528	Y (1 of 2)	1	lwd					n/s	Likert scale	“Condition 1: ordinary figure of 8 walking (F8W)… Condition 3: F8W on uneven and soft terrain simulating … consisted of six foam mats (185 cm long, 60 cm wide and 1.5 cm thick) placed next to each other in a rectangle (3 x 2)… Sixteen slices of foam mats (60 x 9 x 1.5 cm) were placed and taped firmly underneath the six larger mats with eight slices … NB - same as 528	Other	39	Amputees	A & E	33
544	530	Berg_1997	Berg	1997	Circumstances and consequences of falls in independent community-dwelling older adults	1	1	J	To investigate circumstances of falls in community-dwelling older adults	1					Qu	n/a	n/a	n/a															Fallers were requested to select... from a list of 32 options to indicate the activities ... at the time of a fall. ... Walking on level ground or floor and walking on uneven, bumpy ground or floor tied for the highest ranked activity…stair ascent and stair deccent ...wet or slipperry surface (including rugs)		0							Multiple choice	Fallers were requested to select... from a list of 32 options to indicate the activities ... at the time of a fall	E	96
545	531	Aratani_2011	Aratani	2011	Disability rank in vestibular older adults	1	1	J	To analyze the hierarchical structure of activities of daily living (ADL) among vestibular older adult	1					Qu	n/a	n/a	n/a															“…(included) walking on flat surfaces…climbing stairs [one flight], … walking close to home… considered whether there was any difficulty in carrying out each of the 15 activities (with/without difficulty).”		0							2 choice	“…walking on flat surfaces…climbing stairs [one flight], … walking close to home… considered whether there was any difficulty in carrying out each of the 15 activities (with/without difficulty).”	E	235
546	532	Atallah_2014	Atallah	2014	Gait asymmetry detection in older adults using a light ear-worn sensor	1	1	J	To validate the use of light ear sensors to obtain relevant gait asymmetry features for older adults	1			Tr			3	n/a	3	1	0°			2	Incline & Decline									“…Subjects then walked at 4 km h−1 with increasing inclines of 5% starting from 0 to 20% maximal incline. Participants also walked on a declining slope at 4 km h−1”		1		d			Y - Surface dimensions	n/s		“…Subjects then walked at 4 km h−1 with increasing inclines of 5% starting from 0 to 20% maximal incline. Participants also walked on a declining slope at 4 km h−1”	E	64
547	533	Alcock_2015	Alcock	2015	Biomechanical demands of the 2-step transitional gait cycles linking level gait and stair descent gait in older women	1	1	J	To enhance understanding of the biomechanical demands of transitioning between level and stairs	1	GL					3	n/a	3	1	Level							2	Up & Down					“…2-step transition from the top and the bottom of the stairs were recorded…… completed either one or two gait cycles on the landing before descending the stairs completing a total of 8–10 descent trials. Participants were asked to continue walking beyond the bottom of the staircase (approximately 4 m)”		1	lwd			Stair no.		n/s		“…2-step transition from the top and the bottom of the stairs were recorded…A custom-built staircase was utilised (step height: 20 cm, depth: 25 cm, width: 80 cm, top landing depth: 80 cm)… completed either one or two gait cycles on the landing before descending the stairs completing a total of 8–10 descent trials. Participants were asked to continue walking beyond the bottom of the staircase (ap…	E	36
548	534	Howcroft_2015	Howcroft	2015	Understanding dynamic stability from pelvis accelerometer data and the relationship to balance and mobility in transtibial amputees	1	1	J	To investigate whether pelvis accelerations can differentiate between stability for transtibial amputees during level and uneven walking	1	GL (n/s)					2	n/a	2	1	Level									1	Foam			“…level ground (LG) walking on a 10 m walkway and simulated uneven ground (UG) walking on an 8 m walkway covered in foam mats…”		1	l				Y - Surface depth	n/s		“…level ground (LG) walking on a 10 m walkway and simulated uneven ground (UG) walking on an 8 m walkway covered in foam mats…”	Other	11	Amputees
549	535	Muller_2015	Muller	2015	Low back pain affects trunk as well as lower limb movements during walking and running					0																									0
550	536	Flores_2016	Flores	2016	WeAllWalk: An annotated data set of inertial sensor time series from blind walkers					0																									0
551	537	Chudyk_2017	Chudyk	2017	Neighborhood walkability, physical activity, and walking for transportation: A cross-sectional study of older adults living on low income					0																									0
552	538	Gulart_2017	Gulart	2017	Glittre-ADL Multiple Tasks Induce Similar Dynamic Hyperinflation with Different Metabolic and Ventilatory Demands in Patients with COPD	1	1	J	To compare the physiological responses of the Glittre-ADL test in patients with COPD	1	n/s					3	n/a	3	1	n/s							2	Up & Down					“… patients randomly performed its individual tasks: … stairs (T STAIRS); walk on a flat surface… climb up and down a 2-step staircase”		1	lwd			Stair no.	Y - Surface length (stair)	n/s & n/a		“… walk on a flat course that is 9-m x 19-cm long (which corresponds to the 10 m minus the length of the staircase positioned at the middle of TGlittre circuit); (3) T STAIRS: climb up and down a 2-step staircase (17 cm high by 27 cm wide)”	Other	30	COPD
553	539	Rosario_2018	Rosario	2018	Evaluation of controlled type ii diabetics ascending and descending a ramp surface at an imposed speed: A case-control study [version 1; peer review: 1 approved with reservations]	1	1	J	To assess gait parameters in individuals with type II diabetes with no history of peripheral neuropathy, while ascending and descending a ramp	1	GL					3	n/a	3	1	n/s			2	Incline & Decline									“… Each participant was instructed to walk 2.44 meters (8 feet) to the wooden ramp, ascend it, walk to the end of the levelled platform, make a U-turn, descend the ramp, and walk back to the starting point…	Y (2 of 3)	1	l					n/s		“… Each participant was instructed to walk 2.44 meters (8 feet) to the wooden ramp, ascend it, walk to the end of the levelled platform, make a U-turn, descend the ramp, and walk back to the starting point…	Other	15	Diabetes	A	15
554	540	Callisaya_2018	Callisaya	2018	The Association of Clinic-Based Mobility Tasks and Measures of Community Performance and Risk	1	1	J	To examine a range of clinic-based mobility tests to determine which were associated with measures of performance and risk	1	GL					3	n/a	3	1	(n/s)							2	Up & Down					“… Participants were asked to complete one trial on a computerised mat (457.2 × 90.2 × 0.6 cm) … at their ‘normal walking speed’… Stairs test (ascending and descending):.”		1	lwd			Stair no.		n/s & n/a		“… Participants were asked to complete one trial on a computerised mat (457.2 × 90.2 × 0.6 cm) … at their ‘normal walking speed’… Stairs test (ascending and descending): Participants were timed with a stopwatch (sec) both ascending and 96 descending 3 stairs (18cm in height, 26cm deep and 110cm wide).”	E	424
555	541	Godiyal_2018	Godiyal	2018	A force myography-based system for gait event detection in overground and ramp walking	1	1	J	To demonstrate a novel method to determine heel strike and toe-off during overground and ramp walking	1	GL (n/s)					3	n/a	3	1	Overground			2	Incline & Decline									“… overground (OG), ramp ascent (RA), and ramp descent (RD) including transitions between the locomotion."		1	l	d				n/s and n/s		“The OG locomotion … 50-ft-long levelled platform. While RA and RD locomotion …80-ft-long platform…in which 10 ft on either end was OG and 60 ft in the middle was a ramp with an inclination of 5°…	A	5
556	542	Hua_2018	Hua	2018	Mapping functions in health-related quality of life: mapping from the Achilles Tendon Rupture Score to the EQ-5D	1	1	J	To convert the Achilles Tendon Rupture Score to the preference-based European Quality of Life-5 Dimension Questionnaire (EQ-5D)	1					Qu	n/a	n/a	n/a															“…. evaluate patient-reported outcome …The score consists of ten items focusing on ..symptoms and physical activity…Are you limited when walking on uneven surfaces?... Are you limited when walking quickly upstairs or uphill?”		0							Likert Scale	“… The Achilles Tendon Total Rupture Score…. evaluate patient-reported outcome …The score consists of ten items focusing on ..symptoms and physical activity.. Subjects are asked to grade from 0 to 10 according to their level of limitations and/or difficulties…”	Other	100	Acute Achilles tendon rupture
557	543	Jarnhammer_2018	Jarnhammer	2018	Living as a person using a lower-limb prosthesis in Nepal	1	1	J	To explore experiences of persons in Nepal using lower-limb prostheses	1					FG	n/a	n/a	n/a															“…Limited mobility in challenging terrain and request for reduced pain when using prosthesis… “have to climb these mountains and have to travel all around and do hard tough walks”… including walking on straight and slippery surfaces and walking on stairs, but some also said that it had been basic.”		0							Interview comments	“… Data collection was conducted through conversational interviews…Six themes emerged during data analysis: … Limited mobility in challenging terrain and request for reduced pain when using prosthesis…Limited mobility in challenging terrain and request for reduced pain when using prosthesis…”	Other	16	Amputees
558	544	Xu_2020	Xu	2020	Virtual Paving:Rendering a Smooth Path for People with Visual Impairment through Vibrotactile and Audio Feedback					0																									0
558	544	total						344	J
								1	R
								6	B
								33	C

								384	total

[truncated: 3 more columns]
